# Supplementary material for: Insights on the SARS-CoV-2 genome variability: the lesson learned in Brazil and its impacts on the future of pandemics
Source: Microb Genom. 2021 Nov 3;7(11):000656. doi: 10.1099/mgen.0.000656 (PMC8743548; doi:10.1099/mgen.0.000656)
Supplement: Supplementary material 2 [file mgen-7-0656-s002.xlsx]

## Sheet: NSP1 - NSP7
Supplementary table 2: Description of all amino acid substitutions identified sequences of SARS-Cov-2 of samples collected in Brazil in the period from May to September, deposited at GISAID database and available on March 15th, 2021. The frequency of each substitution and the nature of the mutation are shown.
SEQUÊNCIAS / POSIÇÃO NT	NSP1: 310 - 805																				NSP2: 806 - 2719
hCoV-19/Brazil/RS-13367/2020|EPI_ISL_831681|2020-07-02
hCoV-19/Brazil/RS-9881/2020|EPI_ISL_831678|2020-05-31
hCoV-19/Brazil/RS-26977/2020|EPI_ISL_831940|2020-09-10																																						S 138 L
hCoV-19/Brazil/RS-11569/2020|EPI_ISL_831646|2020-06-17
hCoV-19/Brazil/PA-IEC173156/2020|EPI_ISL_848609|2020-07-13																									L 24 I
hCoV-19/Brazil/RS-25833/2020|EPI_ISL_831939|2020-09-03
hCoV-19/Brazil/RJ-00532/2020|EPI_ISL_717918|2020-06-02
hCoV-19/Brazil/RS-13368/2020|EPI_ISL_831683|2020-07-01
hCoV-19/Brazil/RS-13979/2020|EPI_ISL_831685|2020-07-06
hCoV-19/Brazil/RS-22838/2020|EPI_ISL_831892|2020-08-19
hCoV-19/Brazil/RJ-00473/2020|EPI_ISL_717868|2020-08-05
hCoV-19/Brazil/AC-IEC169737/2020|EPI_ISL_848612|2020-06-10
hCoV-19/Brazil/RS-24277/2020|EPI_ISL_831898|2020-08-26
hCoV-19/Brazil/PA-IEC173145/2020|EPI_ISL_848611|2020-06-11
hCoV-19/Brazil/PA-IEC173137/2020|EPI_ISL_848615|2020-05-05
hCoV-19/Brazil/RJ-00456/2020|EPI_ISL_717851|2020-06-01
hCoV-19/Brazil/AC-IEC169749/2020|EPI_ISL_848613|2020-06-04
hCoV-19/Brazil/RS-27623/2020|EPI_ISL_832009|2020-09-16
hCoV-19/Brazil/RS-24565/2020|EPI_ISL_831938|2020-08-27
hCoV-19/Brazil/RS-15371/2020|EPI_ISL_831688|2020-07-15
hCoV-19/Brazil/RR-IEC176364/2020|EPI_ISL_848610|2020-06-24
hCoV-19/Brazil/PA-IEC173152/2020|EPI_ISL_848614|2020-06-01
hCoV-19/Brazil/RS-24285/2020|EPI_ISL_831913|2020-08-24
hCoV-19/Brazil/RS-11069/2020|EPI_ISL_831474|2020-06-12
hCoV-19/Brazil/SP-249/2020|EPI_ISL_693198|2020-05-04
hCoV-19/Brazil/SP-HIAE-ID10/2020|EPI_ISL_861875|2020-07-16
hCoV-19/Brazil/RJ-00355/2020|EPI_ISL_623158|2020-05-07
hCoV-19/Brazil/RS-FIOCRUZ-6197/2020|EPI_ISL_729829|2020-05-13
hCoV-19/Brazil/RS-FIOCRUZ-6198/2020|EPI_ISL_729830|2020-05-14
hCoV-19/Brazil/RJ-00342/2020|EPI_ISL_623145|2020-05-18
hCoV-19/Brazil/RJ-00525/2020|EPI_ISL_717911|2020-06-01
hCoV-19/Brazil/RJ-00439/2020|EPI_ISL_717834|2020-06-02
hCoV-19/Brazil/RJ-00450/2020|EPI_ISL_717845|2020-06-01
hCoV-19/Brazil/RJ-01020R2/2020|EPI_ISL_636835|2020-05-29
hCoV-19/Brazil/RJ-0720R2/2020|EPI_ISL_636837|2020-05-29
hCoV-19/Brazil/RJ-00437/2020|EPI_ISL_717832|2020-06-01
hCoV-19/Brazil/RJ-00475/2020|EPI_ISL_717870|2020-09-04																					Y 2 C
hCoV-19/Brazil/RJ-00476/2020|EPI_ISL_717871|2020-09-04
hCoV-19/Brazil/RJ-00477/2020|EPI_ISL_717872|2020-09-04
hCoV-19/Brazil/PE-UFPE027/2020|EPI_ISL_1117448|2020-07-02
hCoV-19/Brazil/RS-11262/2020|EPI_ISL_831645|2020-06-15
hCoV-19/Brazil/RS-11574/2020|EPI_ISL_831660|2020-06-17
hCoV-19/Brazil/RJ-00451/2020|EPI_ISL_717846|2020-06-01
hCoV-19/Brazil/RJ-00467/2020|EPI_ISL_717862|2020-07-08
hCoV-19/Brazil/PE-UFPE015/2020|EPI_ISL_1117400|2020-06-26
hCoV-19/Brazil/PE-UFPE014/2020|EPI_ISL_1117399|2020-06-26
hCoV-19/Brazil/PE-UFPE054/2020|EPI_ISL_1117409|2020-06-02
hCoV-19/Brazil/PE-UFPE025/2020|EPI_ISL_1117446|2020-07-02
hCoV-19/Brazil/PE-UFPE055/2020|EPI_ISL_1117410|2020-06-02
hCoV-19/Brazil/PE-UFPE056/2020|EPI_ISL_1117411|2020-06-02
hCoV-19/Brazil/PE-UFPE069/2020|EPI_ISL_1117424|2020-06-03
hCoV-19/Brazil/PE-UFPE061/2020|EPI_ISL_1117416|2020-06-03
hCoV-19/Brazil/PE-UFPE066/2020|EPI_ISL_1117421|2020-06-03
hCoV-19/Brazil/PE-UFPE026/2020|EPI_ISL_1117447|2020-07-02																												I 42 V
hCoV-19/Brazil/PE-UFPE068/2020|EPI_ISL_1117423|2020-06-03
hCoV-19/Brazil/PE-UFPE008/2020|EPI_ISL_1117430|2020-06-25
hCoV-19/Brazil/PE-UFPE070/2020|EPI_ISL_1117425|2020-06-03
hCoV-19/Brazil/PE-UFPE018/2020|EPI_ISL_1117395|2020-06-26
hCoV-19/Brazil/PE-UFPE006/2020|EPI_ISL_1117440|2020-06-25
hCoV-19/Brazil/PE-UFPE016/2020|EPI_ISL_1117393|2020-06-26
hCoV-19/Brazil/PE-UFPE030/2020|EPI_ISL_1117428|2020-07-02
hCoV-19/Brazil/PE-UFPE028/2020|EPI_ISL_1117435|2020-07-02
hCoV-19/Brazil/PE-UFPE009/2020|EPI_ISL_1117431|2020-06-25
hCoV-19/Brazil/PE-UFPE034/2020|EPI_ISL_1117432|2020-07-02
hCoV-19/Brazil/PE-UFPE017/2020|EPI_ISL_1117394|2020-06-26
hCoV-19/Brazil/PE-UFPE058/2020|EPI_ISL_1117413|2020-06-03
hCoV-19/Brazil/PE-UFPE050/2020|EPI_ISL_1117429|2020-07-03
hCoV-19/Brazil/PE-UFPE002/2020|EPI_ISL_1117388|2020-06-24
hCoV-19/Brazil/PE-UFPE064/2020|EPI_ISL_1117419|2020-06-03
hCoV-19/Brazil/PE-UFPE048/2020|EPI_ISL_1117449|2020-07-03
hCoV-19/Brazil/PE-UFPE041/2020|EPI_ISL_1117401|2020-07-03
hCoV-19/Brazil/PE-UFPE012/2020|EPI_ISL_1117397|2020-06-26
hCoV-19/Brazil/PE-UFPE013/2020|EPI_ISL_1117398|2020-06-26
hCoV-19/Brazil/PE-UFPE031/2020|EPI_ISL_1117405|2020-07-02
hCoV-19/Brazil/PE-UFPE067/2020|EPI_ISL_1117422|2020-06-03
hCoV-19/Brazil/RJ-00505/2020|EPI_ISL_717899|2020-07-27
hCoV-19/Brazil/PE-UFPE021/2020|EPI_ISL_1117438|2020-06-26
hCoV-19/Brazil/RJ-00458/2020|EPI_ISL_717853|2020-07-01
hCoV-19/Brazil/PE-UFPE033/2020|EPI_ISL_1117386|2020-07-02
hCoV-19/Brazil/PE-UFPE011/2020|EPI_ISL_1117392|2020-06-25																																								T153M
hCoV-19/Brazil/RS-19337/2020|EPI_ISL_831689|2020-08-03
hCoV-19/Brazil/RJ-00414/2020|EPI_ISL_717816|2020-09-03
hCoV-19/Brazil/RJ-00415/2020|EPI_ISL_717817|2020-09-04
hCoV-19/Brazil/RJ-00522/2020|EPI_ISL_717909|2020-07-29																							P17H
hCoV-19/Brazil/RJ-00531/2020|EPI_ISL_717917|2020-07-29
hCoV-19/Brazil/RJ-00460/2020|EPI_ISL_717855|2020-07-01
hCoV-19/Brazil/RJ-00466/2020|EPI_ISL_717861|2020-07-08
hCoV-19/Brazil/RJ-00468/2020|EPI_ISL_717863|2020-08-03
hCoV-19/Brazil/RS-19RMNNHCPA/2020|EPI_ISL_1163701|2020-06
hCoV-19/Brazil/RS-26AVGFHCPA/2020|EPI_ISL_1163707|2020-08
hCoV-19/Brazil/RS-20IFHCPA/2020|EPI_ISL_1163702|2020-06
hCoV-19/Brazil/RS-23MBSHCPA/2020|EPI_ISL_1163704|2020-07
hCoV-19/Brazil/RS-28DBCHCPA/2020|EPI_ISL_1163709|2020-09
hCoV-19/Brazil/RS-29VDCHCPA/2020|EPI_ISL_1163710|2020-09
hCoV-19/Brazil/RS-30HGGHCPA/2020|EPI_ISL_1163711|2020-09
hCoV-19/Brazil/RS-22MSFHCPA/2020|EPI_ISL_1163703|2020-07
hCoV-19/Brazil/RS-25RCFHCPA/2020|EPI_ISL_1163706|2020-08
hCoV-19/Brazil/RS-24RPSHCPA/2020|EPI_ISL_1163705|2020-07																													R46K
hCoV-19/Brazil/RJ-00533/2020|EPI_ISL_717919|2020-06-02
hCoV-19/Brazil/SP-HIAE-ID33/2020|EPI_ISL_861897|2020-07-31
hCoV-19/Brazil/RJ-INCA-I57/2020|EPI_ISL_513583|2020-05-05
hCoV-19/Brazil/RJ-00472/2020|EPI_ISL_717867|2020-08-04
hCoV-19/Brazil/RJ-00463/2020|EPI_ISL_717858|2020-07-02
hCoV-19/Brazil/PB-FIOCRUZ-29624/2020|EPI_ISL_792614|2020-09-21
hCoV-19/Brazil/PB-FIOCRUZ-29630/2020|EPI_ISL_792620|2020-09-30
hCoV-19/Brazil/PB-FIOCRUZ-29627/2020|EPI_ISL_792617|2020-09-24
hCoV-19/Brazil/PB-FIOCRUZ-16521/2020|EPI_ISL_792563|2020-05-25
hCoV-19/Brazil/PB-FIOCRUZ-16522/2020|EPI_ISL_792564|2020-05-25
hCoV-19/Brazil/RS-FIOCRUZ-6215/2020|EPI_ISL_729835|2020-05-20
hCoV-19/Brazil/RS-FIOCRUZ-6196/2020|EPI_ISL_729828|2020-05-12				V 35 L
hCoV-19/Brazil/PB-FIOCRUZ-16524/2020|EPI_ISL_792566|2020-06-16
hCoV-19/Brazil/PB-FIOCRUZ-16526/2020|EPI_ISL_792568|2020-06-26
hCoV-19/Brazil/PB-FIOCRUZ-16527/2020|EPI_ISL_792569|2020-06-26
hCoV-19/Brazil/PB-FIOCRUZ-16523/2020|EPI_ISL_792565|2020-05-27
hCoV-19/Brazil/PB-FIOCRUZ-29622/2020|EPI_ISL_792612|2020-09-14
hCoV-19/Brazil/RS-FIOCRUZ-6183/2020|EPI_ISL_729822|2020-05-06
hCoV-19/Brazil/PB-FIOCRUZ-16617/2020|EPI_ISL_792597|2020-06-30
hCoV-19/Brazil/RS-FIOCRUZ-6195/2020|EPI_ISL_729794|2020-05-11
hCoV-19/Brazil/PB-FIOCRUZ-29610/2020|EPI_ISL_792604|2020-08-06
hCoV-19/Brazil/PB-FIOCRUZ-23854-R1/2020|EPI_ISL_792561|2020-06-23
hCoV-19/Brazil/RS-FIOCRUZ-6228/2020|EPI_ISL_729800|2020-05-28
hCoV-19/Brazil/RS-FIOCRUZ-6190/2020|EPI_ISL_729826|2020-05-11
hCoV-19/Brazil/RS-FIOCRUZ-6241/2020|EPI_ISL_729842|2020-06-01
hCoV-19/Brazil/RS-FIOCRUZ-6177/2020|EPI_ISL_729820|2020-05-06
hCoV-19/Brazil/RS-FIOCRUZ-6179/2020|EPI_ISL_729821|2020-05-06
hCoV-19/Brazil/RS-FIOCRUZ-6208/2020|EPI_ISL_729833|2020-05-19
hCoV-19/Brazil/RS-FIOCRUZ-6222/2020|EPI_ISL_729837|2020-05-28
hCoV-19/Brazil/RS-FIOCRUZ-6231/2020|EPI_ISL_729839|2020-05-29
hCoV-19/Brazil/RS-FIOCRUZ-6240/2020|EPI_ISL_729841|2020-06-01																																	T 85 I
hCoV-19/Brazil/RS-FIOCRUZ-6227/2020|EPI_ISL_729838|2020-05-29
hCoV-19/Brazil/AL-FIOCRUZ-28258/2020|EPI_ISL_792640|2020-05-06
hCoV-19/Brazil/MS-1299/2020|EPI_ISL_1139055|2020-05-17
hCoV-19/Brazil/RS-FIOCRUZ-15283/2020|EPI_ISL_729802|2020-08-09
hCoV-19/Brazil/PB-FIOCRUZ-16610/2020|EPI_ISL_792594|2020-05-19
hCoV-19/Brazil/PB-FIOCRUZ-29620/2020|EPI_ISL_792611|2020-08-31
hCoV-19/Brazil/PB-FIOCRUZ-29623/2020|EPI_ISL_792613|2020-09-16
hCoV-19/Brazil/PB-FIOCRUZ-29629/2020|EPI_ISL_792619|2020-09-24
hCoV-19/Brazil/PB-FIOCRUZ-29625/2020|EPI_ISL_792615|2020-09-21
hCoV-19/Brazil/PB-FIOCRUZ-29626/2020|EPI_ISL_792616|2020-09-23
hCoV-19/Brazil/PB-FIOCRUZ-29628/2020|EPI_ISL_792618|2020-09-24
hCoV-19/Brazil/MS-1295/2020|EPI_ISL_1139053|2020-06-27
hCoV-19/Brazil/SP-354/2020|EPI_ISL_547574|2020-06-19
hCoV-19/Brazil/RJ-00454/2020|EPI_ISL_717849|2020-06-01
hCoV-19/Brazil/SP-1123/2020|EPI_ISL_985176|2020-08-17
hCoV-19/Brazil/RJ-00340/2020|EPI_ISL_623143|2020-05-11
hCoV-19/Brazil/SP-HIAE-ID46/2020|EPI_ISL_861910|2020-08-21
hCoV-19/Brazil/SP-761/2020|EPI_ISL_735414|2020-06-26
hCoV-19/Brazil/SP-1167/2020|EPI_ISL_977486|2020-08-11
hCoV-19/Brazil/RJ-00461/2020|EPI_ISL_717856|2020-07-02
hCoV-19/Brazil/RJ-00465/2020|EPI_ISL_717860|2020-07-06
hCoV-19/Brazil/RJ-00478/2020|EPI_ISL_717873|2020-09-08
hCoV-19/Brazil/RS-FIOCRUZ-6192/2020|EPI_ISL_729827|2020-05-12
hCoV-19/Brazil/RJ-00459/2020|EPI_ISL_717854|2020-07-01
hCoV-19/Brazil/RS-FIOCRUZ-6188/2020|EPI_ISL_729824|2020-05-10
hCoV-19/Brazil/RS-FIOCRUZ-15273/2020|EPI_ISL_729844|2020-07-17
hCoV-19/Brazil/RS-FIOCRUZ-6189/2020|EPI_ISL_729825|2020-05-10
hCoV-19/Brazil/SP-405/2020|EPI_ISL_547577|2020-07-06
hCoV-19/Brazil/SP-960/2020|EPI_ISL_861653|2020-05-13
hCoV-19/Brazil/RS-35834/2020|EPI_ISL_942375|2020-07-31
hCoV-19/Brazil/RS-34046/2020|EPI_ISL_930858|2020-07-24
hCoV-19/Brazil/RS-32830/2020|EPI_ISL_930855|2020-07-22
hCoV-19/Brazil/RJ-00446/2020|EPI_ISL_717841|2020-07-28
hCoV-19/Brazil/RS-38343/2020|EPI_ISL_942898|2020-08-07
hCoV-19/Brazil/RJ-UFRJ-57437/2020|EPI_ISL_492043|2020-05-25
hCoV-19/Brazil/RS-42751/2020|EPI_ISL_943575|2020-08-18
hCoV-19/Brazil/PE-UFPE062/2020|EPI_ISL_1117417|2020-06-03
hCoV-19/Brazil/MS-1269/2020|EPI_ISL_1040843|2020-08-27
hCoV-19/Brazil/RJ-INCA-I29/2020|EPI_ISL_513573|2020-05-04
hCoV-19/Brazil/MS-1262/2020|EPI_ISL_1040836|2020-09-18
hCoV-19/Brazil/RJ-00579/2020|EPI_ISL_717963|2020-07-29
hCoV-19/Brazil/RJ-00580/2020|EPI_ISL_717964|2020-07-29
hCoV-19/Brazil/RJ-00574/2020|EPI_ISL_717958|2020-07-28
hCoV-19/Brazil/RJ-UFRJ-58090/2020|EPI_ISL_492046|2020-05-29
hCoV-19/Brazil/RS-16150/2020|EPI_ISL_943591|2020-06-04
hCoV-19/Brazil/SP-962/2020|EPI_ISL_861655|2020-05-12
hCoV-19/Brazil/RS-32831/2020|EPI_ISL_943577|2020-07-22
hCoV-19/Brazil/BA-11.1/2020|EPI_ISL_1068325|2020-06-28
hCoV-19/Brazil/BA-11/2020|EPI_ISL_978496|2020-06-28
hCoV-19/Brazil/BA-87/2020|EPI_ISL_1068370|2020-05-07
hCoV-19/Brazil/MS-1261/2020|EPI_ISL_1040835|2020-09-19
hCoV-19/Brazil/BA-12.1/2020|EPI_ISL_1068326|2020-07-30
hCoV-19/Brazil/BA-12/2020|EPI_ISL_978497|2020-07-30
hCoV-19/Brazil/BA-10.1/2020|EPI_ISL_1068324|2020-08-19
hCoV-19/Brazil/BA-10/2020|EPI_ISL_978495|2020-08-19
hCoV-19/Brazil/SP-1126/2020|EPI_ISL_1039696|2020-08-16
hCoV-19/Brazil/SP-661/2020|EPI_ISL_693228|2020-06-22
hCoV-19/Brazil/SP-324/2020|EPI_ISL_534317|2020-05-05
hCoV-19/Brazil/SP-342/2020|EPI_ISL_547573|2020-06-01
hCoV-19/Brazil/SP-1413R1/2020|EPI_ISL_984263|2020-09-29
hCoV-19/Brazil/PE-AMU0036/2020|EPI_ISL_502779|2020-06-24					E 37 X		V 38 X
hCoV-19/Brazil/PE-UFPE003/2020|EPI_ISL_1117389|2020-06-24
hCoV-19/Brazil/PE-UFPE039/2020|EPI_ISL_1117404|2020-07-03
hCoV-19/Brazil/PE-UFPE060/2020|EPI_ISL_1117415|2020-06-03
hCoV-19/Brazil/PE-UFPE020/2020|EPI_ISL_1117437|2020-06-26
hCoV-19/Brazil/PE-UFPE001/2020|EPI_ISL_1117387|2020-06-24
hCoV-19/Brazil/PE-UFPE036/2020|EPI_ISL_1117434|2020-07-02
hCoV-19/Brazil/SP-417/2020|EPI_ISL_547579|2020-07-07
hCoV-19/Brazil/SP-667/2020|EPI_ISL_693230|2020-06-13
hCoV-19/Brazil/PE-UFPE035/2020|EPI_ISL_1117433|2020-07-02
hCoV-19/Brazil/PE-UFPE010/2020|EPI_ISL_1117391|2020-06-25
hCoV-19/Brazil/SP-427/2020|EPI_ISL_603021|2020-07-15
hCoV-19/Brazil/SP-441/2020|EPI_ISL_603038|2020-07-20
hCoV-19/Brazil/SP-689/2020|EPI_ISL_693235|2020-06-30
hCoV-19/Brazil/SP-434/2020|EPI_ISL_603031|2020-07-12
hCoV-19/Brazil/SP-594/2020|EPI_ISL_693218|2020-06-16
hCoV-19/Brazil/SP-658/2020|EPI_ISL_693227|2020-07-06
hCoV-19/Brazil/AM-20892494MS/2020|EPI_ISL_1068230|2020-07-20
hCoV-19/Brazil/AM-20890295AM/2020|EPI_ISL_1068189|2020-07-27
hCoV-19/Brazil/AM-20892533JB/2020|EPI_ISL_1068234|2020-07-28
hCoV-19/Brazil/AM-20142002AL/2020|EPI_ISL_1068099|2020-09-29											R 43 C
hCoV-19/Brazil/AM-20892477WL/2020|EPI_ISL_1068228|2020-07-27
hCoV-19/Brazil/AM-20892523EN/2020|EPI_ISL_1068233|2020-07-26
hCoV-19/Brazil/AM-20892241JS/2020|EPI_ISL_1068224|2020-06-23
hCoV-19/Brazil/AM-20890090MA/2020|EPI_ISL_1068174|2020-05-18
hCoV-19/Brazil/AM-20890140CD/2020|EPI_ISL_1068180|2020-06-10
hCoV-19/Brazil/AM-20892974MN/2020|EPI_ISL_1068238|2020-05-12
hCoV-19/Brazil/AM-20893356IS/2020|EPI_ISL_1068239|2020-05-11
hCoV-19/Brazil/AM-20890079MS/2020|EPI_ISL_1068171|2020-06-06
hCoV-19/Brazil/AM-20890235AC/2020|EPI_ISL_1068187|2020-05-02
hCoV-19/Brazil/AM-20890244FP/2020|EPI_ISL_1068188|2020-05-03
hCoV-19/Brazil/AM-20890068AA/2020|EPI_ISL_1068170|2020-05-03
hCoV-19/Brazil/AM-20890125FV/2020|EPI_ISL_1068177|2020-05-18
hCoV-19/Brazil/AM-20141466MD/2020|EPI_ISL_1068091|2020-08-06
hCoV-19/Brazil/AM-20141493LR/2020|EPI_ISL_1068092|2020-08-05
hCoV-19/Brazil/AM-20890084SS/2020|EPI_ISL_1068173|2020-06-08
hCoV-19/Brazil/AM-20891666CS/2020|EPI_ISL_1068212|2020-05-23
hCoV-19/Brazil/AM-20891128MC/2020|EPI_ISL_1068201|2020-05-15
hCoV-19/Brazil/AM-20891184SB/2020|EPI_ISL_1068203|2020-05-18
hCoV-19/Brazil/AM-20892300TV/2020|EPI_ISL_1068227|2020-06-29
hCoV-19/Brazil/RO-04/2020|EPI_ISL_514134|2020-05-11		D 33 E
hCoV-19/Brazil/RO-06/2020|EPI_ISL_514136|2020-05-05		D 33 E
hCoV-19/Brazil/AM-20841585PM/2020|EPI_ISL_1068120|2020-09-02
hCoV-19/Brazil/AM-20891894JM/2020|EPI_ISL_1068216|2020-05-19
hCoV-19/Brazil/AM-20893481LS/2020|EPI_ISL_1068240|2020-05-12
hCoV-19/Brazil/RO-02/2020|EPI_ISL_514132|2020-05-11
hCoV-19/Brazil/AM-20895548CN/2020|EPI_ISL_1068251|2020-07-06																																				P 125 L
hCoV-19/Brazil/RO-05/2020|EPI_ISL_514135|2020-05-05
hCoV-19/Brazil/AM-20893844ED/2020|EPI_ISL_1068241|2020-05-21
hCoV-19/Brazil/RO-01/2020|EPI_ISL_514131|2020-05-11
hCoV-19/Brazil/RO-03/2020|EPI_ISL_514133|2020-05-11
hCoV-19/Brazil/RO-07/2020|EPI_ISL_514137|2020-05-05
hCoV-19/Brazil/RO-08/2020|EPI_ISL_514138|2020-06-05
hCoV-19/Brazil/AM-20890702BS/2020|EPI_ISL_1068197|2020-05-24
hCoV-19/Brazil/AM-20894648MM/2020|EPI_ISL_1068245|2020-06-10
hCoV-19/Brazil/AM-20894660LA/2020|EPI_ISL_1068247|2020-06-11
hCoV-19/Brazil/AM-20141721RM/2020|EPI_ISL_1068096|2020-09-17
hCoV-19/Brazil/AM-20890114ED/2020|EPI_ISL_801400|2020-09-14
hCoV-19/Brazil/AM-20890261MV/2020|EPI_ISL_801402|2020-05-03
hCoV-19/Brazil/AM-20892948LS/2020|EPI_ISL_801403|2020-05-12
hCoV-19/Brazil/AM-20890091VS/2020|EPI_ISL_1068175|2020-05-17
hCoV-19/Brazil/AM-20891688MN/2020|EPI_ISL_1068214|2020-06-09
hCoV-19/Brazil/AM-20890173FB/2020|EPI_ISL_1068182|2020-06-09
hCoV-19/Brazil/AM-20891898RL/2020|EPI_ISL_1068217|2020-05-19
hCoV-19/Brazil/AM-20895554JT/2020|EPI_ISL_1068252|2020-09-16
hCoV-19/Brazil/AM-20890046AA/2020|EPI_ISL_1068168|2020-05-17
hCoV-19/Brazil/AM-20141355VB/2020|EPI_ISL_1068089|2020-08-18																											R 27 C
hCoV-19/Brazil/AM-20894654WF/2020|EPI_ISL_1068246|2020-06-11
hCoV-19/Brazil/AM-20892962AF/2020|EPI_ISL_1068236|2020-09-15
hCoV-19/Brazil/AM-20891904JB/2020|EPI_ISL_1068218|2020-05-19
hCoV-19/Brazil/AM-20893858ML/2020|EPI_ISL_1068242|2020-05-21
hCoV-19/Brazil/AM-20894176SC/2020|EPI_ISL_1068244|2020-05-26
hCoV-19/Brazil/AM-20891643FA/2020|EPI_ISL_1068211|2020-06-08
hCoV-19/Brazil/AM-20891680JR/2020|EPI_ISL_1068213|2020-06-10
hCoV-19/Brazil/AM-20890117JP/2020|EPI_ISL_801401|2020-09-15
hCoV-19/Brazil/AM-20890297AX/2020|EPI_ISL_1068190|2020-07-25
hCoV-19/Brazil/AM-20891452AC/2020|EPI_ISL_1068205|2020-07-12
hCoV-19/Brazil/AM-20891505PT/2020|EPI_ISL_1068206|2020-07-23
hCoV-19/Brazil/AM-20141399MC/2020|EPI_ISL_1068090|2020-08-28
hCoV-19/Brazil/AM-20891515LA/2020|EPI_ISL_1068208|2020-07-24
hCoV-19/Brazil/AM-20891550FA/2020|EPI_ISL_1068209|2020-07-29
hCoV-19/Brazil/AM-20895654ID/2020|EPI_ISL_1068254|2020-07-21
hCoV-19/Brazil/AM-20890083OP/2020|EPI_ISL_1068172|2020-06-06
hCoV-19/Brazil/AM-20895570KS/2020|EPI_ISL_1068253|2020-09-16
hCoV-19/Brazil/AM-20141671CB/2020|EPI_ISL_1068095|2020-09-15
hCoV-19/Brazil/RJ-00413/2020|EPI_ISL_717815|2020-09-03
hCoV-19/Brazil/RJ-00402/2020|EPI_ISL_717806|2020-09-03
hCoV-19/Brazil/RJ-00412/2020|EPI_ISL_717814|2020-09-03
hCoV-19/Brazil/AM-20891192AS/2020|EPI_ISL_1068204|2020-05-27
hCoV-19/Brazil/AM-20841891TC/2020|EPI_ISL_1068122|2020-09-17
hCoV-19/Brazil/AM-20892484AS/2020|EPI_ISL_1068229|2020-07-20
hCoV-19/Brazil/AM-20141582LB/2020|EPI_ISL_1068094|2020-09-04
hCoV-19/Brazil/AM-20141881JO/2020|EPI_ISL_1068098|2020-09-24
hCoV-19/Brazil/AM-20841592RS/2020|EPI_ISL_1068121|2020-09-02																									V 157 F
hCoV-19/Brazil/AM-20890022AB/2020|EPI_ISL_801399|2020-06-09
hCoV-19/Brazil/AM-20141882LT/2020|EPI_ISL_801386|2020-09-24
hCoV-19/Brazil/AM-20890012JJ/2020|EPI_ISL_801397|2020-08-24
hCoV-19/Brazil/AM-20890013MB/2020|EPI_ISL_801398|2020-08-24
hCoV-19/Brazil/SP-1456R1/2020|EPI_ISL_1121326|2020-08-17
hCoV-19/Brazil/SP-590/2020|EPI_ISL_693216|2020-07-05
hCoV-19/Brazil/MS-1270/2020|EPI_ISL_1121327|2020-07-31																																																	L217F
hCoV-19/Brazil/SP-754/2020|EPI_ISL_735410|2020-07-03
hCoV-19/Brazil/SP-600/2020|EPI_ISL_515525|2020-06-30
hCoV-19/Brazil/SP-259/2020|EPI_ISL_524470|2020-05-06
hCoV-19/Brazil/BA-84/2020|EPI_ISL_1068367|2020-05-27
hCoV-19/Brazil/PE-UFPE042/2020|EPI_ISL_1117402|2020-07-03
hCoV-19/Brazil/PE-UFPE023/2020|EPI_ISL_1117444|2020-06-29
hCoV-19/Brazil/PE-UFPE059/2020|EPI_ISL_1117414|2020-06-03
hCoV-19/Brazil/SP-598/2020|EPI_ISL_693222|2020-06-16
hCoV-19/Brazil/PE-UFPE049/2020|EPI_ISL_1117385|2020-07-03
hCoV-19/Brazil/PE-UFPE051/2020|EPI_ISL_1117407|2020-06-02
hCoV-19/Brazil/SP-340/2020|EPI_ISL_534326|2020-05-01
hCoV-19/Brazil/SP-666/2020|EPI_ISL_693229|2020-06-16																											R 27 C
hCoV-19/Brazil/SP-668/2020|EPI_ISL_693231|2020-06-27
hCoV-19/Brazil/SP-696/2020|EPI_ISL_693238|2020-06-30
hCoV-19/Brazil/PE-UFPE065/2020|EPI_ISL_1117420|2020-06-03
hCoV-19/Brazil/RR-IEC-176346/2020|EPI_ISL_918513|2020-06-01
hCoV-19/Brazil/SP-376/2020|EPI_ISL_603023|2020-06-07
hCoV-19/Brazil/SP-1098/2020|EPI_ISL_985173|2020-08-19
hCoV-19/Brazil/SP-694/2020|EPI_ISL_693237|2020-07-01
hCoV-19/Brazil/SP-969/2020|EPI_ISL_861662|2020-05-18
hCoV-19/Brazil/PE-UFPE071/2020|EPI_ISL_1117426|2020-06-03
hCoV-19/Brazil/PE-UFPE038/2020|EPI_ISL_1117442|2020-07-03
hCoV-19/Brazil/PE-UFPE005/2020|EPI_ISL_1117439|2020-06-25
hCoV-19/Brazil/PE-UFPE047/2020|EPI_ISL_1117403|2020-07-03
hCoV-19/Brazil/PE-UFPE040/2020|EPI_ISL_1117406|2020-07-03
hCoV-19/Brazil/SP-321/2020|EPI_ISL_534316|2020-05-02
hCoV-19/Brazil/SP-697/2020|EPI_ISL_693239|2020-06-30
hCoV-19/Brazil/RJ-INCA-I43/2020|EPI_ISL_513579|2020-05-04
hCoV-19/Brazil/RJ-INCA-I51/2020|EPI_ISL_513581|2020-05-05
hCoV-19/Brazil/RJ-00452/2020|EPI_ISL_717847|2020-06-01
hCoV-19/Brazil/RJ-00524/2020|EPI_ISL_717910|2020-05-31
hCoV-19/Brazil/RJ-00346/2020|EPI_ISL_623149|2020-05-08
hCoV-19/Brazil/RJ-00362/2020|EPI_ISL_623165|2020-05-05
hCoV-19/Brazil/RJ-00410/2020|EPI_ISL_717812|2020-06-01
hCoV-19/Brazil/RJ-00526/2020|EPI_ISL_717912|2020-06-02
hCoV-19/Brazil/RJ-00441/2020|EPI_ISL_717836|2020-06-03
hCoV-19/Brazil/RJ-00453/2020|EPI_ISL_717848|2020-06-01
hCoV-19/Brazil/RJ-00457/2020|EPI_ISL_717852|2020-06-01
hCoV-19/Brazil/SP-673/2020|EPI_ISL_693232|2020-05-30
hCoV-19/Brazil/BA-80/2020|EPI_ISL_1068363|2020-05-05
hCoV-19/Brazil/PE-UFPE063/2020|EPI_ISL_1117418|2020-06-03
hCoV-19/Brazil/PE-UFPE019/2020|EPI_ISL_1117396|2020-06-26
hCoV-19/Brazil/BA-83/2020|EPI_ISL_1068366|2020-05-04
hCoV-19/Brazil/BA-92/2020|EPI_ISL_1068375|2020-05-02
hCoV-19/Brazil/BA-91/2020|EPI_ISL_1068374|2020-05-09
hCoV-19/Brazil/BA-89/2020|EPI_ISL_1068372|2020-05-17
hCoV-19/Brazil/BA-86/2020|EPI_ISL_1068369|2020-05-19
hCoV-19/Brazil/BA-93/2020|EPI_ISL_1068376|2020-05-27
hCoV-19/Brazil/BA-88/2020|EPI_ISL_1068371|2020-05-11
hCoV-19/Brazil/BA-94/2020|EPI_ISL_1068377|2020-05-24
hCoV-19/Brazil/BA-90/2020|EPI_ISL_1068373|2020-05-25
hCoV-19/Brazil/RS-42436/2020|EPI_ISL_943574|2020-08-18
hCoV-19/Brazil/RS-32833/2020|EPI_ISL_943576|2020-07-16
hCoV-19/Brazil/RS-18256/2020|EPI_ISL_943593|2020-06-15
hCoV-19/Brazil/RJ-00358/2020|EPI_ISL_623161|2020-05-04
hCoV-19/Brazil/RJ-00438/2020|EPI_ISL_717833|2020-06-03																																										T 166 I
hCoV-19/Brazil/MG-FUNED-09-210/2020|EPI_ISL_1182550|2020-05-21
hCoV-19/Brazil/PE-COV0260/2020|EPI_ISL_502875|2020-06-24	R 24 C								S 40 X	E 41 X
hCoV-19/Brazil/PE-UFPE052/2020|EPI_ISL_1117408|2020-06-02																E 87 D
hCoV-19/Brazil/PE-UFPE053/2020|EPI_ISL_1117383|2020-06-02
hCoV-19/Brazil/PE-UFPE043/2020|EPI_ISL_1117379|2020-07-03
hCoV-19/Brazil/PE-UFPE044/2020|EPI_ISL_1117380|2020-07-03
hCoV-19/Brazil/PE-UFPE045/2020|EPI_ISL_1117381|2020-07-03
hCoV-19/Brazil/PE-UFPE029/2020|EPI_ISL_1117427|2020-07-02
hCoV-19/Brazil/SP-793/2020|EPI_ISL_735430|2020-07-01
hCoV-19/Brazil/SP-777/2020|EPI_ISL_776765|2020-07-01																E 87 D
hCoV-19/Brazil/PE-UFPE032/2020|EPI_ISL_1117384|2020-07-02																E 87 D
hCoV-19/Brazil/SP-317/2020|EPI_ISL_534314|2020-05-04
hCoV-19/Brazil/SP-255/2020|EPI_ISL_534319|2020-05-06
hCoV-19/Brazil/SP-433/2020|EPI_ISL_603030|2020-07-11
hCoV-19/Brazil/SP-950/2020|EPI_ISL_861644|2020-05-05																										L 24 F
hCoV-19/Brazil/SP-773/2020|EPI_ISL_735421|2020-07-01
hCoV-19/Brazil/SP-370/2020|EPI_ISL_583500|2020-06-29																																																S211F
hCoV-19/Brazil/SP-243/2020|EPI_ISL_693196|2020-05-02
hCoV-19/Brazil/SP-806/2020|EPI_ISL_861667|2020-06-29
hCoV-19/Brazil/SP-963/2020|EPI_ISL_861656|2020-05-15												H 45 Y
hCoV-19/Brazil/SP-436/2020|EPI_ISL_603033|2020-07-13
hCoV-19/Brazil/SP-589/2020|EPI_ISL_693215|2020-07-06
hCoV-19/Brazil/SP-440/2020|EPI_ISL_603037|2020-07-20
hCoV-19/Brazil/SP-653/2020|EPI_ISL_693226|2020-06-16
hCoV-19/Brazil/SP-256/2020|EPI_ISL_534320|2020-05-05
hCoV-19/Brazil/SP-579/2020|EPI_ISL_693214|2020-07-19
hCoV-19/Brazil/SP-398/2020|EPI_ISL_603028|2020-06-30
hCoV-19/Brazil/BA-13.1/2020|EPI_ISL_1068327|2020-07-23
hCoV-19/Brazil/BA-81/2020|EPI_ISL_1068364|2020-05-17
hCoV-19/Brazil/BA-13/2020|EPI_ISL_978498|2020-07-23
hCoV-19/Brazil/RS-FIOCRUZ-6232/2020|EPI_ISL_729840|2020-05-28
hCoV-19/Brazil/SP-737/2020|EPI_ISL_735398|2020-07-09
hCoV-19/Brazil/SP-774/2020|EPI_ISL_735422|2020-06-20
hCoV-19/Brazil/SP-776/2020|EPI_ISL_776764|2020-07-01
hCoV-19/Brazil/SP-585/2020|EPI_ISL_735396|2020-07-05
hCoV-19/Brazil/SP-1162/2020|EPI_ISL_977483|2020-08-08
hCoV-19/Brazil/SP-439/2020|EPI_ISL_603036|2020-07-10
hCoV-19/Brazil/SP-844R1/2020|EPI_ISL_708529|2020-06-29
hCoV-19/Brazil/MS-1272/2020|EPI_ISL_1040848|2020-07-31
hCoV-19/Brazil/MS-1278/2020|EPI_ISL_1040851|2020-07-22
hCoV-19/Brazil/SP-425/2020|EPI_ISL_574594|2020-07-10
hCoV-19/Brazil/SP-395/2020|EPI_ISL_583504|2020-06-20
hCoV-19/Brazil/SP-778/2020|EPI_ISL_792115|2020-06-29
hCoV-19/Brazil/SP-438/2020|EPI_ISL_603035|2020-07-10
hCoV-19/Brazil/SP-745/2020|EPI_ISL_735405|2020-06-16
hCoV-19/Brazil/SP-597/2020|EPI_ISL_693221|2020-06-16
hCoV-19/Brazil/SP-954/2020|EPI_ISL_861648|2020-05-28
hCoV-19/Brazil/SP-744/2020|EPI_ISL_735404|2020-07-04
hCoV-19/Brazil/SP-759/2020|EPI_ISL_735413|2020-06-17
hCoV-19/Brazil/SP-958/2020|EPI_ISL_861652|2020-05-09
hCoV-19/Brazil/MS-1303/2020|EPI_ISL_1139056|2020-05-14
hCoV-19/Brazil/SP-751/2020|EPI_ISL_735409|2020-06-17
hCoV-19/Brazil/TO-1173/2020|EPI_ISL_943975|2020-09-25
hCoV-19/Brazil/MS-1304/2020|EPI_ISL_1139057|2020-05-14
hCoV-19/Brazil/SP-383/2020|EPI_ISL_603024|2020-06-20
hCoV-19/Brazil/SP-390/2020|EPI_ISL_693213|2020-06-18
hCoV-19/Brazil/SP-801/2020|EPI_ISL_940608|2020-06-26
hCoV-19/Brazil/SP-393/2020|EPI_ISL_583502|2020-06-21
hCoV-19/Brazil/SP-784/2020|EPI_ISL_735424|2020-07-01
hCoV-19/Brazil/SP-429/2020|EPI_ISL_603022|2020-07-16
hCoV-19/Brazil/RJ-UFRJ-57721/2020|EPI_ISL_492044|2020-05-27
hCoV-19/Brazil/RJ-INCA-I34/2020|EPI_ISL_513575|2020-05-04
hCoV-19/Brazil/RJ-00455/2020|EPI_ISL_717850|2020-06-01
hCoV-19/Brazil/SP-163/2020|EPI_ISL_523959|2020-08-15
hCoV-19/Brazil/RS-40591/2020|EPI_ISL_942930|2020-08-13
hCoV-19/Brazil/RJ-DCV05/2020|EPI_ISL_509430|2020-07-20
hCoV-19/Brazil/RJ-DCVN2/2020|EPI_ISL_529139|2020-07-20
hCoV-19/Brazil/RJ-DCV1/2020|EPI_ISL_509431|2020-07-20
hCoV-19/Brazil/RJ-DCV3/2020|EPI_ISL_509432|2020-07-20
hCoV-19/Brazil/RJ-DCV5/2020|EPI_ISL_509433|2020-07-20
hCoV-19/Brazil/RJ-DCVN3/2020|EPI_ISL_529140|2020-07-20
hCoV-19/Brazil/RJ-DCVTV507Q/2020|EPI_ISL_509435|2020-07-20
hCoV-19/Brazil/RJ-DCVN5/2020|EPI_ISL_510536|2020-07-20
hCoV-19/Brazil/RJ-DCVN4/2020|EPI_ISL_510541|2020-07-20
hCoV-19/Brazil/RS-40476/2020|EPI_ISL_943587|2020-08-12
hCoV-19/Brazil/SP-973/2020|EPI_ISL_861664|2020-05-27
hCoV-19/Brazil/SP-967/2020|EPI_ISL_861660|2020-05-16
hCoV-19/Brazil/MS-1260/2020|EPI_ISL_1040834|2020-09-19
hCoV-19/Brazil/MS-1279/2020|EPI_ISL_1040849|2020-07-23
hCoV-19/Brazil/MS-1298/2020|EPI_ISL_1139054|2020-05-17
hCoV-19/Brazil/SP-735/2020|EPI_ISL_693248|2020-07-06
hCoV-19/Brazil/SP-384/2020|EPI_ISL_603025|2020-06-11																							P 17 H
hCoV-19/Brazil/RJ-00316/2020|EPI_ISL_623119|2020-05-04
hCoV-19/Brazil/RJ-00344/2020|EPI_ISL_623147|2020-05-18
hCoV-19/Brazil/RJ-00341/2020|EPI_ISL_623144|2020-05-04
hCoV-19/Brazil/RJ-00527/2020|EPI_ISL_717913|2020-07-29
hCoV-19/Brazil/MS-1285/2020|EPI_ISL_1121329|2020-07-03
hCoV-19/Brazil/MS-1271/2020|EPI_ISL_1040847|2020-07-31
hCoV-19/Brazil/SP-748/2020|EPI_ISL_735406|2020-07-08
hCoV-19/Brazil/SP-586/2020|EPI_ISL_735397|2020-07-09
hCoV-19/Brazil/SP-758/2020|EPI_ISL_735412|2020-06-15
hCoV-19/Brazil/SP-400/2020|EPI_ISL_693208|2020-07-01																																							D 144 E
hCoV-19/Brazil/SP-968/2020|EPI_ISL_861661|2020-05-15
hCoV-19/Brazil/RJ-00411/2020|EPI_ISL_717813|2020-06-01
hCoV-19/Brazil/BA-03/2020|EPI_ISL_1068317|2020-06-28
hCoV-19/Brazil/BA-3/2020|EPI_ISL_978488|2020-06-28
hCoV-19/Brazil/BA-14.1/2020|EPI_ISL_1068328|2020-08-03
hCoV-19/Brazil/BA-14/2020|EPI_ISL_978499|2020-08-03
hCoV-19/Brazil/BA-1/2020|EPI_ISL_756293|2020-06-01
hCoV-19/Brazil/BA-05/2020|EPI_ISL_1068319|2020-05-21
hCoV-19/Brazil/BA-5/2020|EPI_ISL_978490|2020-05-21
hCoV-19/Brazil/BA-08/2020|EPI_ISL_1068322|2020-05-30
hCoV-19/Brazil/BA-8/2020|EPI_ISL_978493|2020-05-30
hCoV-19/Brazil/GO-1190R1/2020|EPI_ISL_943988|2020-06-24
hCoV-19/Brazil/SP-1097/2020|EPI_ISL_985172|2020-08-19
hCoV-19/Brazil/MS-1268/2020|EPI_ISL_1040841|2020-08-28
hCoV-19/Brazil/SP-361/2020|EPI_ISL_693206|2020-06-21
hCoV-19/Brazil/SP-719/2020|EPI_ISL_693245|2020-07-02
hCoV-19/Brazil/SP-325/2020|EPI_ISL_534318|2020-05-03
hCoV-19/Brazil/SP-329/2020|EPI_ISL_534321|2020-05-07
hCoV-19/Brazil/SP-692/2020|EPI_ISL_693236|2020-07-02
hCoV-19/Brazil/SP-591/2020|EPI_ISL_693217|2020-07-05
hCoV-19/Brazil/BA-95/2020|EPI_ISL_1068378|2020-05-03
hCoV-19/Brazil/PE-UFPE007/2020|EPI_ISL_1117441|2020-06-25
hCoV-19/Brazil/SP-961/2020|EPI_ISL_861654|2020-05-12
hCoV-19/Brazil/SP-437/2020|EPI_ISL_603034|2020-07-11
hCoV-19/Brazil/SP-688/2020|EPI_ISL_693234|2020-06-30
hCoV-19/Brazil/SP-698/2020|EPI_ISL_693240|2020-06-30
hCoV-19/Brazil/SP-841/2020|EPI_ISL_792114|2020-05-03
hCoV-19/Brazil/SP-353/2020|EPI_ISL_583496|2020-06-20
hCoV-19/Brazil/MS-1280/2020|EPI_ISL_1121328|2020-07-22
hCoV-19/Brazil/MS-1286/2020|EPI_ISL_1121330|2020-07-03								V 38 F
hCoV-19/Brazil/SP-388/2020|EPI_ISL_574596|2020-06-19
hCoV-19/Brazil/RJ-UFRJ-58271/2020|EPI_ISL_492048|2020-06-01
hCoV-19/Brazil/AL-FIOCRUZ-30273/2020|EPI_ISL_792644|2020-05-13
hCoV-19/Brazil/RJ-INCA-I30/2020|EPI_ISL_513574|2020-05-04
hCoV-19/Brazil/RJ-INCA-I35/2020|EPI_ISL_513576|2020-05-04
hCoV-19/Brazil/RJ-INCA-I44/2020|EPI_ISL_513580|2020-05-04
hCoV-19/Brazil/RJ-INCA-I39/2020|EPI_ISL_513578|2020-05-04
hCoV-19/Brazil/PE-IAM1309/2020|EPI_ISL_572386|2020-05-10
hCoV-19/Brazil/PE-IAM961/2020|EPI_ISL_572366|2020-05-02
hCoV-19/Brazil/RJ-INCA-I37/2020|EPI_ISL_513577|2020-05-04
hCoV-19/Brazil/RJ-INCA-I54/2020|EPI_ISL_513582|2020-05-05
hCoV-19/Brazil/SP-399/2020|EPI_ISL_603029|2020-06-22
hCoV-19/Brazil/PR-LRV-01/2020|EPI_ISL_510535|2020-05-08
hCoV-19/Brazil/RJ-UFRJ-57722/2020|EPI_ISL_492045|2020-05-27
hCoV-19/Brazil/SP-315/2020|EPI_ISL_534312|2020-05-01
hCoV-19/Brazil/RJ-00464/2020|EPI_ISL_717859|2020-07-03
hCoV-19/Brazil/RJ-00469/2020|EPI_ISL_717864|2020-08-03
hCoV-19/Brazil/RJ-UFRJ-2517/2020|EPI_ISL_492035|2020-05-29
hCoV-19/Brazil/RS-FIOCRUZ-6203/2020|EPI_ISL_729831|2020-05-14			S 34 F
hCoV-19/Brazil/PE-UFPE037/2020|EPI_ISL_1117436|2020-07-03
hCoV-19/Brazil/SP-796/2020|EPI_ISL_735433|2020-07-01
hCoV-19/Brazil/SP-254/2020|EPI_ISL_524469|2020-05-05
hCoV-19/Brazil/SP-750/2020|EPI_ISL_735408|2020-06-25
hCoV-19/Brazil/SP-253/2020|EPI_ISL_693199|2020-05-20
hCoV-19/Brazil/SP-366/2020|EPI_ISL_693207|2020-06-24
hCoV-19/Brazil/SP-742/2020|EPI_ISL_735402|2020-07-04																																												N 168 T
hCoV-19/Brazil/SP-358/2020|EPI_ISL_547576|2020-06-23
hCoV-19/Brazil/SP-1104/2020|EPI_ISL_1171620|2020-08-14
hCoV-19/Brazil/SP-965/2020|EPI_ISL_861658|2020-05-18
hCoV-19/Brazil/SP-951/2020|EPI_ISL_861645|2020-05-07
hCoV-19/Brazil/SP-952/2020|EPI_ISL_861646|2020-05-21
hCoV-19/Brazil/SP-802/2020|EPI_ISL_833156|2020-07-02
hCoV-19/Brazil/SP-864/2020|EPI_ISL_906067|2020-05-11
hCoV-19/Brazil/PB-FIOCRUZ-16606/2020|EPI_ISL_792593|2020-05-21
hCoV-19/Brazil/RS-FIOCRUZ-15276/2020|EPI_ISL_729857|2020-07-20
hCoV-19/Brazil/RS-FIOCRUZ-15287/2020|EPI_ISL_729860|2020-08-13
hCoV-19/Brazil/RS-FIOCRUZ-15288/2020|EPI_ISL_729849|2020-08-12
hCoV-19/Brazil/RS-FIOCRUZ-15282/2020|EPI_ISL_729858|2020-08-06
hCoV-19/Brazil/RS-FIOCRUZ-15278/2020|EPI_ISL_729848|2020-07-27
hCoV-19/Brazil/RS-FIOCRUZ-15285/2020|EPI_ISL_729859|2020-08-14
hCoV-19/Brazil/RS-FIOCRUZ-15291/2020|EPI_ISL_729855|2020-08-15
hCoV-19/Brazil/RS-FIOCRUZ-15281/2020|EPI_ISL_729852|2020-08-07
hCoV-19/Brazil/RS-FIOCRUZ-15292/2020|EPI_ISL_729861|2020-08-16
hCoV-19/Brazil/RS-FIOCRUZ-15275/2020|EPI_ISL_729856|2020-07-18
hCoV-19/Brazil/RS-41964/2020|EPI_ISL_942931|2020-08-14
hCoV-19/Brazil/RS-FIOCRUZ-15284/2020|EPI_ISL_729853|2020-08-12
hCoV-19/Brazil/RS-FIOCRUZ-15289/2020|EPI_ISL_729854|2020-08-14
hCoV-19/Brazil/RS-FIOCRUZ-15280/2020|EPI_ISL_729851|2020-07-28
hCoV-19/Brazil/SP-415/2020|EPI_ISL_693210|2020-07-06
hCoV-19/Brazil/SP-423/2020|EPI_ISL_693212|2020-07-06
hCoV-19/Brazil/SP-401/2020|EPI_ISL_693209|2020-07-01
hCoV-19/Brazil/SP-795/2020|EPI_ISL_735432|2020-07-02																																					M135I
hCoV-19/Brazil/SP-956/2020|EPI_ISL_861650|2020-05-08
hCoV-19/Brazil/SP-394/2020|EPI_ISL_583503|2020-06-22
hCoV-19/Brazil/SP-652/2020|EPI_ISL_693225|2020-07-06
hCoV-19/Brazil/SP-389/2020|EPI_ISL_574597|2020-06-18																																I77V														H194Y
hCoV-19/Brazil/SP-360/2020|EPI_ISL_583498|2020-06-22
hCoV-19/Brazil/SP-739/2020|EPI_ISL_735400|2020-07-09
hCoV-19/Brazil/SP-368/2020|EPI_ISL_583499|2020-06-24
hCoV-19/Brazil/SP-710/2020|EPI_ISL_693243|2020-06-27
hCoV-19/Brazil/SP-356/2020|EPI_ISL_547575|2020-06-16
hCoV-19/Brazil/SP-702/2020|EPI_ISL_693242|2020-06-30
hCoV-19/Brazil/SP-699/2020|EPI_ISL_693241|2020-06-30
hCoV-19/Brazil/RJ-UFRJ-9331/2020|EPI_ISL_492036|2020-06-01
hCoV-19/Brazil/SP-BT6816/2020|EPI_ISL_875547|2020-08-09
hCoV-19/Brazil/SP-BT6674/2020|EPI_ISL_875548|2020-05-09
hCoV-19/Brazil/RS-33704/2020|EPI_ISL_930857|2020-07-23
hCoV-19/Brazil/RS-FIOCRUZ-15270/2020|EPI_ISL_729801|2020-07-13
hCoV-19/Brazil/RS-FIOCRUZ-15286/2020|EPI_ISL_729803|2020-08-14
hCoV-19/Brazil/SP-391/2020|EPI_ISL_574598|2020-06-20
hCoV-19/Brazil/SP-1102/2020|EPI_ISL_985175|2020-08-17
hCoV-19/Brazil/AM-20142019FJ/2020|EPI_ISL_1068100|2020-09-24
hCoV-19/Brazil/SP-387/2020|EPI_ISL_603027|2020-06-20
hCoV-19/Brazil/SP-678/2020|EPI_ISL_693233|2020-06-12
hCoV-19/Brazil/SP-1131/2020|EPI_ISL_1039699|2020-09-28
hCoV-19/Brazil/SP-765/2020|EPI_ISL_735417|2020-06-26																															I 101 T
hCoV-19/Brazil/SP-749/2020|EPI_ISL_735407|2020-06-26
hCoV-19/Brazil/SP-766/2020|EPI_ISL_735418|2020-06-27
hCoV-19/Brazil/RS-36765/2020|EPI_ISL_943581|2020-08-03
hCoV-19/Brazil/SP-1120/2020|EPI_ISL_984246|2020-08-14
hCoV-19/Brazil/RJ-00474/2020|EPI_ISL_717869|2020-09-03																					Y 2 C
hCoV-19/Brazil/SP-318/2020|EPI_ISL_534315|2020-05-02
hCoV-19/Brazil/MS-1266/2020|EPI_ISL_1040840|2020-09-16
hCoV-19/Brazil/MS-1267/2020|EPI_ISL_1040842|2020-08-27
hCoV-19/Brazil/RJ-00470/2020|EPI_ISL_717865|2020-08-03
hCoV-19/Brazil/SP-789/2020|EPI_ISL_735427|2020-07-01
hCoV-19/Brazil/RJ-00471/2020|EPI_ISL_717866|2020-08-03
hCoV-19/Brazil/MS-1265/2020|EPI_ISL_1040839|2020-09-16
hCoV-19/Brazil/SP-1128/2020|EPI_ISL_1039698|2020-09-29
hCoV-19/Brazil/SP-721/2020|EPI_ISL_693246|2020-06-30
hCoV-19/Brazil/SP-1094/2020|EPI_ISL_977475|2020-08-13
hCoV-19/Brazil/SP-1156/2020|EPI_ISL_977480|2020-08-18
hCoV-19/Brazil/SP-1166/2020|EPI_ISL_977485|2020-08-13
hCoV-19/Brazil/SP-1109/2020|EPI_ISL_977478|2020-08-10
hCoV-19/Brazil/SP-1170/2020|EPI_ISL_977488|2020-08-13
hCoV-19/Brazil/SP-770/2020|EPI_ISL_735419|2020-07-01													K 47 R		M 85 X
hCoV-19/Brazil/MS-1264/2020|EPI_ISL_1040838|2020-09-18													K 47 R
hCoV-19/Brazil/MS-1275/2020|EPI_ISL_1040845|2020-08-18
hCoV-19/Brazil/SP-345/2020|EPI_ISL_583495|2020-06-13
hCoV-19/Brazil/SP-762/2020|EPI_ISL_735415|2020-06-25
hCoV-19/Brazil/RJ-00516/2020|EPI_ISL_717905|2020-07-28																													E 55 G
hCoV-19/Brazil/RJ-UFRJ-58110/2020|EPI_ISL_492047|2020-05-29
hCoV-19/Brazil/SP-785/2020|EPI_ISL_735425|2020-06-20
hCoV-19/Brazil/MS-1263/2020|EPI_ISL_1040837|2020-09-18
hCoV-19/Brazil/SP-HIAE-ID05/2020|EPI_ISL_861871|2020-08-01
hCoV-19/Brazil/RS-FIOCRUZ-6205/2020|EPI_ISL_729832|2020-05-18
hCoV-19/Brazil/SP-764/2020|EPI_ISL_735416|2020-06-26
hCoV-19/Brazil/RS-FIOCRUZ-6184/2020|EPI_ISL_729823|2020-05-08
hCoV-19/Brazil/PB-FIOCRUZ-29619/2020|EPI_ISL_792610|2020-08-20
hCoV-19/Brazil/PB-FIOCRUZ-16616/2020|EPI_ISL_792596|2020-07-01																		E 93 G
hCoV-19/Brazil/RS-36776/2020|EPI_ISL_943582|2020-08-04
hCoV-19/Brazil/SP-418/2020|EPI_ISL_547580|2020-07-09
hCoV-19/Brazil/SP-385/2020|EPI_ISL_603026|2020-06-21
hCoV-19/Brazil/SP-595/2020|EPI_ISL_693219|2020-06-16
hCoV-19/Brazil/SP-435/2020|EPI_ISL_603032|2020-07-13
hCoV-19/Brazil/SP-957/2020|EPI_ISL_861651|2020-05-10																			H 110 Y
hCoV-19/Brazil/RJ-00511/2020|EPI_ISL_717902|2020-07-27
hCoV-19/Brazil/RJ-00508/2020|EPI_ISL_717901|2020-07-30																				L 149 F
hCoV-19/Brazil/RJ-00462/2020|EPI_ISL_717857|2020-07-02
hCoV-19/Brazil/SP-705/2020|EPI_ISL_693247|2020-06-30
hCoV-19/Brazil/PA-IEC169757/2020|EPI_ISL_1063789|2020-06-23
hCoV-19/Brazil/SP-577/2020|EPI_ISL_693205|2020-06-22
hCoV-19/Brazil/SP-1118/2020|EPI_ISL_984244|2020-08-24
hCoV-19/Brazil/SP-596/2020|EPI_ISL_693220|2020-07-01
hCoV-19/Brazil/SP-643/2020|EPI_ISL_693223|2020-07-02
hCoV-19/Brazil/SP-645/2020|EPI_ISL_693224|2020-07-02
hCoV-19/Brazil/SP-791/2020|EPI_ISL_735428|2020-07-02																																			R107S
hCoV-19/Brazil/SP-1092/2020|EPI_ISL_977473|2020-08-14
hCoV-19/Brazil/SP-964/2020|EPI_ISL_861657|2020-05-17
hCoV-19/Brazil/SP-1134/2020|EPI_ISL_1039701|2020-09-25
hCoV-19/Brazil/SP-756/2020|EPI_ISL_735411|2020-07-06
hCoV-19/Brazil/SP-779/2020|EPI_ISL_792116|2020-07-02
hCoV-19/Brazil/SP-783/2020|EPI_ISL_735423|2020-07-01
hCoV-19/Brazil/SP-359/2020|EPI_ISL_583497|2020-06-17
hCoV-19/Brazil/SP-1103/2020|EPI_ISL_985171|2020-08-21
hCoV-19/Brazil/SP-786/2020|EPI_ISL_735426|2020-07-01
hCoV-19/Brazil/SP-1100/2020|EPI_ISL_985178|2020-08-15																	L 92 F
hCoV-19/Brazil/SP-1117/2020|EPI_ISL_984243|2020-08-21
hCoV-19/Brazil/SP-1093/2020|EPI_ISL_977474|2020-08-14																											R27C
hCoV-19/Brazil/SP-1163/2020|EPI_ISL_977484|2020-08-18
hCoV-19/Brazil/SP-1115/2020|EPI_ISL_984242|2020-08-13
hCoV-19/Brazil/SP-743/2020|EPI_ISL_735403|2020-07-04
hCoV-19/Brazil/SP-1107/2020|EPI_ISL_977477|2020-09-29
hCoV-19/Brazil/SP-1111/2020|EPI_ISL_977479|2020-08-09
hCoV-19/Brazil/SP-HIAE-ID26/2020|EPI_ISL_861891|2020-07-31
hCoV-19/Brazil/SP-HIAE-ID31/2020|EPI_ISL_861895|2020-07-31
hCoV-19/Brazil/SP-BT6824/2020|EPI_ISL_888672|2020-07-09
hCoV-19/Brazil/PE-IAM991/2020|EPI_ISL_572371|2020-05-06
hCoV-19/Brazil/SP-BT6799/2020|EPI_ISL_875549|2020-05-09																																		S99C
hCoV-19/Brazil/SP-BT6810/2020|EPI_ISL_875542|2020-08-09
hCoV-19/Brazil/SP-953/2020|EPI_ISL_861647|2020-05-25
hCoV-19/Brazil/SP-955/2020|EPI_ISL_861649|2020-05-28
hCoV-19/Brazil/TO-1175/2020|EPI_ISL_943977|2020-09-29
hCoV-19/Brazil/RJ-00575/2020|EPI_ISL_717959|2020-08-03
hCoV-19/Brazil/SP-341/2020|EPI_ISL_547571|2020-06-01
hCoV-19/Brazil/BA-15.1/2020|EPI_ISL_1068329|2020-08-18
hCoV-19/Brazil/BA-15/2020|EPI_ISL_978500|2020-08-18
hCoV-19/Brazil/PE-UFPE004/2020|EPI_ISL_1117390|2020-06-24
hCoV-19/Brazil/MS-1274/2020|EPI_ISL_1040844|2020-08-18
hCoV-19/Brazil/RS-FIOCRUZ-6242/2020|EPI_ISL_729843|2020-05-31
hCoV-19/Brazil/RS-27IMCHCPA/2020|EPI_ISL_1163708|2020-08																								D23N
hCoV-19/Brazil/RS-12256/2020|EPI_ISL_943596|2020-05-20																								D23N
hCoV-19/Brazil/RS-FIOCRUZ-6218/2020|EPI_ISL_729836|2020-05-27																								D23N
hCoV-19/Brazil/RS-FIOCRUZ-6243/2020|EPI_ISL_729847|2020-06-02																								D23N
hCoV-19/Brazil/RS-FIOCRUZ-6226/2020|EPI_ISL_729846|2020-05-29																								D23N
hCoV-19/Brazil/RS-FIOCRUZ-15274/2020|EPI_ISL_729850|2020-07-17																								D23N
hCoV-19/Brazil/PB-FIOCRUZ-29614/2020|EPI_ISL_792606|2020-08-11
hCoV-19/Brazil/PB-FIOCRUZ-16525/2020|EPI_ISL_792567|2020-06-10
hCoV-19/Brazil/PB-FIOCRUZ-29618/2020|EPI_ISL_792609|2020-08-20
hCoV-19/Brazil/PB-FIOCRUZ-29616/2020|EPI_ISL_792607|2020-08-12
hCoV-19/Brazil/SP-1127/2020|EPI_ISL_1039697|2020-09-26
hCoV-19/Brazil/MS-1277/2020|EPI_ISL_1040850|2020-07-22
hCoV-19/Brazil/MS-1294/2020|EPI_ISL_1139052|2020-06-27
hCoV-19/Brazil/SP-781/2020|EPI_ISL_861665|2020-07-02
hCoV-19/Brazil/MS-1259/2020|EPI_ISL_1040833|2020-09-20
hCoV-19/Brazil/RS-15237/2020|EPI_ISL_943590|2020-06-02
hCoV-19/Brazil/RS-11918/2020|EPI_ISL_943595|2020-05-18
hCoV-19/Brazil/SP-1099/2020|EPI_ISL_985174|2020-08-19
hCoV-19/Brazil/PB-FIOCRUZ-29611/2020|EPI_ISL_792605|2020-08-10
hCoV-19/Brazil/SP-HIAE-ID37/2020|EPI_ISL_861901|2020-07-31
hCoV-19/Brazil/SP-1091/2020|EPI_ISL_977472|2020-08-08
hCoV-19/Brazil/MS-1273/2020|EPI_ISL_1040846|2020-08-17
hCoV-19/Brazil/TO-1174/2020|EPI_ISL_943976|2020-09-29
hCoV-19/Brazil/SP-352/2020|EPI_ISL_693204|2020-06-22
hCoV-19/Brazil/SP-792/2020|EPI_ISL_735429|2020-07-01
hCoV-19/Brazil/SP-1158/2020|EPI_ISL_977481|2020-08-18
hCoV-19/Brazil/SP-442/2020|EPI_ISL_603039|2020-07-17
hCoV-19/Brazil/SP-1133/2020|EPI_ISL_1039700|2020-09-28
hCoV-19/Brazil/SP-794/2020|EPI_ISL_735431|2020-07-02
hCoV-19/Brazil/SP-772/2020|EPI_ISL_735420|2020-07-01
hCoV-19/Brazil/SP-240/2020|EPI_ISL_524468|2020-05-01
hCoV-19/Brazil/SP-BT6808/2020|EPI_ISL_875546|2020-08-09
hCoV-19/Brazil/PE-UFPE057/2020|EPI_ISL_1117412|2020-06-03
hCoV-19/Brazil/PE-UFPE024/2020|EPI_ISL_1117445|2020-06-29
hCoV-19/Brazil/PE-UFPE046/2020|EPI_ISL_1117382|2020-07-03
hCoV-19/Brazil/RJ-00507/2020|EPI_ISL_717900|2020-07-27
hCoV-19/Brazil/RJ-00515/2020|EPI_ISL_717904|2020-07-28
hCoV-19/Brazil/RJ-00529/2020|EPI_ISL_717915|2020-07-29
hCoV-19/Brazil/RJ-00440/2020|EPI_ISL_717835|2020-06-03
hCoV-19/Brazil/RJ-00512/2020|EPI_ISL_717903|2020-07-28
hCoV-19/Brazil/RJ-00517/2020|EPI_ISL_717906|2020-07-29
hCoV-19/Brazil/RJ-00578/2020|EPI_ISL_717962|2020-07-28
hCoV-19/Brazil/RJ-00518/2020|EPI_ISL_717907|2020-07-18
hCoV-19/Brazil/RJ-00520/2020|EPI_ISL_717908|2020-08-01
hCoV-19/Brazil/RJ-00528/2020|EPI_ISL_717914|2020-07-29																																													L180S
hCoV-19/Brazil/RJ-00530/2020|EPI_ISL_717916|2020-07-29
hCoV-19/Brazil/SP-1124/2020|EPI_ISL_985177|2020-08-17
hCoV-19/Brazil/PB-FIOCRUZ-29631/2020|EPI_ISL_792621|2020-09-30
hCoV-19/Brazil/TO-1171/2020|EPI_ISL_943973|2020-09-24
hCoV-19/Brazil/SP-397/2020|EPI_ISL_583505|2020-06-26
hCoV-19/Brazil/SP-1135/2020|EPI_ISL_1039702|2020-08-28																																											E167D
hCoV-19/Brazil/SP-740/2020|EPI_ISL_735401|2020-07-04
hCoV-19/Brazil/SP-966/2020|EPI_ISL_861659|2020-05-15
hCoV-19/Brazil/AM-20895258MP/2020|EPI_ISL_1068250|2020-06-22
hCoV-19/Brazil/AM-20892944LC/2020|EPI_ISL_1068235|2020-09-14
hCoV-19/Brazil/RJ-00407/2020|EPI_ISL_717809|2020-09-28
hCoV-19/Brazil/AM-20141562YS/2020|EPI_ISL_1068093|2020-09-01																																									V157F
hCoV-19/Brazil/SP-716/2020|EPI_ISL_693244|2020-07-02		H 83 Y												H 83 Y
hCoV-19/Brazil/SP-803/2020|EPI_ISL_861666|2020-05-30		H 83 Y												H 83 Y
hCoV-19/Brazil/PB-FIOCRUZ-29604/2020|EPI_ISL_792602|2020-09-28
hCoV-19/Brazil/AM-L87-CD2693/2020|EPI_ISL_1061031|2020-05-27
hCoV-19/Brazil/AM-20891507CM/2020|EPI_ISL_1068207|2020-07-24
hCoV-19/Brazil/PE-UFPE022/2020|EPI_ISL_1117443|2020-06-29
hCoV-19/Brazil/AM-20141937RS/2020|EPI_ISL_801387|2020-09-12
hCoV-19/Brazil/AM-20141978DR/2020|EPI_ISL_801388|2020-09-12
hCoV-19/Brazil/SP-1096/2020|EPI_ISL_985170|2020-08-28
hCoV-19/Brazil/TO-1172/2020|EPI_ISL_943974|2020-09-25
hCoV-19/Brazil/SP-1090/2020|EPI_ISL_977471|2020-08-10
hCoV-19/Brazil/RS-FIOCRUZ-15279/2020|EPI_ISL_729845|2020-07-28																																															V198I
hCoV-19/Brazil/PB-FIOCRUZ-29617/2020|EPI_ISL_792608|2020-08-19
hCoV-19/Brazil/RJ-06020/2020|EPI_ISL_636737|2020-05-29
hCoV-19/Brazil/AM-20141735HN/2020|EPI_ISL_1068097|2020-09-18
hCoV-19/Brazil/PB-FIOCRUZ-16615/2020|EPI_ISL_792595|2020-07-01
hCoV-19/Brazil/RS-36850/2020|EPI_ISL_943584|2020-08-04
hCoV-19/Brazil/RS-32082/2020|EPI_ISL_943580|2020-07-16																								D23N
hCoV-19/Brazil/RS-33589/2020|EPI_ISL_930856|2020-07-23																						Y16N
hCoV-19/Brazil/RS-38171/2020|EPI_ISL_942897|2020-08-06
hCoV-19/Brazil/RS-12423/2020|EPI_ISL_943589|2020-05-18
hCoV-19/Brazil/PA-IEC176228/2020|EPI_ISL_848608|2020-08-11
hCoV-19/Brazil/DF-1028R1/2020|EPI_ISL_882657|2020-07-23
hCoV-19/Brazil/SP-BT6815/2020|EPI_ISL_875540|2020-07-09
hCoV-19/Brazil/AM-20892520WS/2020|EPI_ISL_1068231|2020-07-24
hCoV-19/Brazil/AM-20892521AG/2020|EPI_ISL_1068232|2020-07-24
hCoV-19/Brazil/AM-20892974ES/2020|EPI_ISL_1068237|2020-09-15
hCoV-19/Brazil/SP-BT6798/2020|EPI_ISL_875543|2020-05-09																											T412I
hCoV-19/Brazil/RS-39340/2020|EPI_ISL_943586|2020-08-07
hCoV-19/Brazil/SP-HIAE-ID19/2020|EPI_ISL_861884|2020-08-01
hCoV-19/Brazil/RS-38094/2020|EPI_ISL_943588|2020-08-06						E 37 D
hCoV-19/Brazil/SP-416/2020|EPI_ISL_693211|2020-07-06
hCoV-19/Brazil/SP-HIAE-ID20/2020|EPI_ISL_861885|2020-09-09
hCoV-19/Brazil/SP-407/2020|EPI_ISL_583501|2020-07-08
hCoV-19/Brazil/SP-406/2020|EPI_ISL_547578|2020-07-05
Amino acid substitution	R 24 C	D 33 E	S 34 F	V35L	E 37 X	E 37 D	V 38 X	V 38 F	S 40 X	E 41 X	R 43 C	H 45 Y	K 47 R	H 83 Y	M 85 X	E 87 D	L 92 F	E 93 G	H 110 Y	L 149 F	Y2C	Y16N	P17H	D23N	L 24 I	L 24 F	R 27 C	I42V	R46K	E 55 G	I 101 T	I77V	T 85 I	S99C	R 107 S	P 125 L	M 135 I	S 138 L	D 144 E	T153M	V157F	T 166 I	E167D	N 168 T	L180S	H194Y	V198I	S211F	L217F
Quantity	1	4	1	1	1	1	1	1	1	1	1	1	2	2	1	3	1	1	1	1	2	1	2	7	2	1	4	1	2	0	1	1	1	1	1	1	1	1	1	1	1	1	1	1	1	1	1	1	1
Frequency (%)	0.138889	0.555556	0.138889	0.138889	0.138889	0.138889	0.138889	0.138889	0.138889	0.138889	0.138889	0.138889	0.277778	0.277778	0.138889	0.416667	0.138889	0.138889	0.138889	0.138889	0.277778	0.138889	0.277778	0.972222	0.277778	0.138889	0.555556	0.138889	0.277778	0	0.138889	0.138889	0.138889	0.138889	0.138889	0.138889	0.138889	0.138889	0.138889	0.138889	0.138889	0.138889	0.138889	0.138889	0.138889	0.138889	0.138889	0.138889	0.138889
[truncated: 385 more columns]

## Sheet: NSP8 - Helicase
Supplementary table 2: Description of all amino acid substitutions identified sequences of SARS-Cov-2 of samples collected in Brazil in the period from May to September, deposited at GISAID database and available on March 15th, 2021. The frequency of each substitution and the nature of the mutation are shown.
SEQUÊNCIAS / POSIÇÃO NT	NSP8: 12092 - 12685											NSP9: 12686 - 13024							NSP10: 13025 - 13441							NSP12: 13442 - 16236 (RdRP FRAMESHIFT 2 )
hCoV-19/Brazil/RS-13367/2020|EPI_ISL_831681|2020-07-02
hCoV-19/Brazil/RS-9881/2020|EPI_ISL_831678|2020-05-31																																													P303L
hCoV-19/Brazil/RS-26977/2020|EPI_ISL_831940|2020-09-10																																													P303L
hCoV-19/Brazil/RS-11569/2020|EPI_ISL_831646|2020-06-17																																													P303L
hCoV-19/Brazil/PA-IEC173156/2020|EPI_ISL_848609|2020-07-13																																													P303L
hCoV-19/Brazil/RS-25833/2020|EPI_ISL_831939|2020-09-03
hCoV-19/Brazil/RJ-00532/2020|EPI_ISL_717918|2020-06-02																																													P303L
hCoV-19/Brazil/RS-13368/2020|EPI_ISL_831683|2020-07-01																																	Y102H												P303L
hCoV-19/Brazil/RS-13979/2020|EPI_ISL_831685|2020-07-06																																													P303L
hCoV-19/Brazil/RS-22838/2020|EPI_ISL_831892|2020-08-19																																													P303L
hCoV-19/Brazil/RJ-00473/2020|EPI_ISL_717868|2020-08-05																																													P303L
hCoV-19/Brazil/AC-IEC169737/2020|EPI_ISL_848612|2020-06-10																																													P303L
hCoV-19/Brazil/RS-24277/2020|EPI_ISL_831898|2020-08-26																																													P303L
hCoV-19/Brazil/PA-IEC173145/2020|EPI_ISL_848611|2020-06-11																																													P303L
hCoV-19/Brazil/PA-IEC173137/2020|EPI_ISL_848615|2020-05-05																																													P303L
hCoV-19/Brazil/RJ-00456/2020|EPI_ISL_717851|2020-06-01																																													P303L
hCoV-19/Brazil/AC-IEC169749/2020|EPI_ISL_848613|2020-06-04																																													P303L
hCoV-19/Brazil/RS-27623/2020|EPI_ISL_832009|2020-09-16																																													P303L
hCoV-19/Brazil/RS-24565/2020|EPI_ISL_831938|2020-08-27																																													P303L
hCoV-19/Brazil/RS-15371/2020|EPI_ISL_831688|2020-07-15																																													P303L
hCoV-19/Brazil/RR-IEC176364/2020|EPI_ISL_848610|2020-06-24																																													P303L
hCoV-19/Brazil/PA-IEC173152/2020|EPI_ISL_848614|2020-06-01																																													P303L
hCoV-19/Brazil/RS-24285/2020|EPI_ISL_831913|2020-08-24																																	Y102H												P303L
hCoV-19/Brazil/RS-11069/2020|EPI_ISL_831474|2020-06-12																																													P303L
hCoV-19/Brazil/SP-249/2020|EPI_ISL_693198|2020-05-04																																													P303L
hCoV-19/Brazil/SP-HIAE-ID10/2020|EPI_ISL_861875|2020-07-16																																													P303L
hCoV-19/Brazil/RJ-00355/2020|EPI_ISL_623158|2020-05-07																																													P303L
hCoV-19/Brazil/RS-FIOCRUZ-6197/2020|EPI_ISL_729829|2020-05-13																																													P303L
hCoV-19/Brazil/RS-FIOCRUZ-6198/2020|EPI_ISL_729830|2020-05-14																																													P303L
hCoV-19/Brazil/RJ-00342/2020|EPI_ISL_623145|2020-05-18																																													P303L
hCoV-19/Brazil/RJ-00525/2020|EPI_ISL_717911|2020-06-01																																													P303L
hCoV-19/Brazil/RJ-00439/2020|EPI_ISL_717834|2020-06-02																																													P303L
hCoV-19/Brazil/RJ-00450/2020|EPI_ISL_717845|2020-06-01																																													P303L
hCoV-19/Brazil/RJ-01020R2/2020|EPI_ISL_636835|2020-05-29																																													P303L
hCoV-19/Brazil/RJ-0720R2/2020|EPI_ISL_636837|2020-05-29																																													P303L
hCoV-19/Brazil/RJ-00437/2020|EPI_ISL_717832|2020-06-01																								K124C																					P303L
hCoV-19/Brazil/RJ-00475/2020|EPI_ISL_717870|2020-09-04																																													P303L
hCoV-19/Brazil/RJ-00476/2020|EPI_ISL_717871|2020-09-04																									L138F																				P303L
hCoV-19/Brazil/RJ-00477/2020|EPI_ISL_717872|2020-09-04																									L138F																				P303L
hCoV-19/Brazil/PE-UFPE027/2020|EPI_ISL_1117448|2020-07-02																																													P303L
hCoV-19/Brazil/RS-11262/2020|EPI_ISL_831645|2020-06-15																																													P303L
hCoV-19/Brazil/RS-11574/2020|EPI_ISL_831660|2020-06-17																																													P303L
hCoV-19/Brazil/RJ-00451/2020|EPI_ISL_717846|2020-06-01																																													P303L
hCoV-19/Brazil/RJ-00467/2020|EPI_ISL_717862|2020-07-08																																													P303L
hCoV-19/Brazil/PE-UFPE015/2020|EPI_ISL_1117400|2020-06-26																																													P303L
hCoV-19/Brazil/PE-UFPE014/2020|EPI_ISL_1117399|2020-06-26
hCoV-19/Brazil/PE-UFPE054/2020|EPI_ISL_1117409|2020-06-02																																													P303L
hCoV-19/Brazil/PE-UFPE025/2020|EPI_ISL_1117446|2020-07-02																																													P303L
hCoV-19/Brazil/PE-UFPE055/2020|EPI_ISL_1117410|2020-06-02																																													P303L
hCoV-19/Brazil/PE-UFPE056/2020|EPI_ISL_1117411|2020-06-02																																													P303L
hCoV-19/Brazil/PE-UFPE069/2020|EPI_ISL_1117424|2020-06-03																																													P303L
hCoV-19/Brazil/PE-UFPE061/2020|EPI_ISL_1117416|2020-06-03																																													P303L
hCoV-19/Brazil/PE-UFPE066/2020|EPI_ISL_1117421|2020-06-03																																													P303L
hCoV-19/Brazil/PE-UFPE026/2020|EPI_ISL_1117447|2020-07-02																																													P303L
hCoV-19/Brazil/PE-UFPE068/2020|EPI_ISL_1117423|2020-06-03																																													P303L
hCoV-19/Brazil/PE-UFPE008/2020|EPI_ISL_1117430|2020-06-25																																													P303L
hCoV-19/Brazil/PE-UFPE070/2020|EPI_ISL_1117425|2020-06-03																																													P303L
hCoV-19/Brazil/PE-UFPE018/2020|EPI_ISL_1117395|2020-06-26
hCoV-19/Brazil/PE-UFPE006/2020|EPI_ISL_1117440|2020-06-25																																													P303L
hCoV-19/Brazil/PE-UFPE016/2020|EPI_ISL_1117393|2020-06-26																																													P303L
hCoV-19/Brazil/PE-UFPE030/2020|EPI_ISL_1117428|2020-07-02																																													P303L
hCoV-19/Brazil/PE-UFPE028/2020|EPI_ISL_1117435|2020-07-02																																													P303L
hCoV-19/Brazil/PE-UFPE009/2020|EPI_ISL_1117431|2020-06-25																																													P303L
hCoV-19/Brazil/PE-UFPE034/2020|EPI_ISL_1117432|2020-07-02																																													P303L
hCoV-19/Brazil/PE-UFPE017/2020|EPI_ISL_1117394|2020-06-26																																													P303L
hCoV-19/Brazil/PE-UFPE058/2020|EPI_ISL_1117413|2020-06-03																																													P303L
hCoV-19/Brazil/PE-UFPE050/2020|EPI_ISL_1117429|2020-07-03																																													P303L
hCoV-19/Brazil/PE-UFPE002/2020|EPI_ISL_1117388|2020-06-24																																													P303L
hCoV-19/Brazil/PE-UFPE064/2020|EPI_ISL_1117419|2020-06-03																																D89H													P303L
hCoV-19/Brazil/PE-UFPE048/2020|EPI_ISL_1117449|2020-07-03																																								P207L					P303L
hCoV-19/Brazil/PE-UFPE041/2020|EPI_ISL_1117401|2020-07-03																																													P303L
hCoV-19/Brazil/PE-UFPE012/2020|EPI_ISL_1117397|2020-06-26																																													P303L
hCoV-19/Brazil/PE-UFPE013/2020|EPI_ISL_1117398|2020-06-26																																													P303L
hCoV-19/Brazil/PE-UFPE031/2020|EPI_ISL_1117405|2020-07-02																						M63I																							P303L
hCoV-19/Brazil/PE-UFPE067/2020|EPI_ISL_1117422|2020-06-03																																													P303L
hCoV-19/Brazil/RJ-00505/2020|EPI_ISL_717899|2020-07-27																																													P303L
hCoV-19/Brazil/PE-UFPE021/2020|EPI_ISL_1117438|2020-06-26																																													P303L
hCoV-19/Brazil/RJ-00458/2020|EPI_ISL_717853|2020-07-01																L69M																													P303L
hCoV-19/Brazil/PE-UFPE033/2020|EPI_ISL_1117386|2020-07-02																																													P303L
hCoV-19/Brazil/PE-UFPE011/2020|EPI_ISL_1117392|2020-06-25																																													P303L
hCoV-19/Brazil/RS-19337/2020|EPI_ISL_831689|2020-08-03																																													P303L
hCoV-19/Brazil/RJ-00414/2020|EPI_ISL_717816|2020-09-03																																													P303L
hCoV-19/Brazil/RJ-00415/2020|EPI_ISL_717817|2020-09-04																																													P303L
hCoV-19/Brazil/RJ-00522/2020|EPI_ISL_717909|2020-07-29																																													P303L
hCoV-19/Brazil/RJ-00531/2020|EPI_ISL_717917|2020-07-29																				A32V																									P303L
hCoV-19/Brazil/RJ-00460/2020|EPI_ISL_717855|2020-07-01																																													P303L
hCoV-19/Brazil/RJ-00466/2020|EPI_ISL_717861|2020-07-08																																													P303L
hCoV-19/Brazil/RJ-00468/2020|EPI_ISL_717863|2020-08-03																																													P303L
hCoV-19/Brazil/RS-19RMNNHCPA/2020|EPI_ISL_1163701|2020-06																																													P303L
hCoV-19/Brazil/RS-26AVGFHCPA/2020|EPI_ISL_1163707|2020-08																																													P303L
hCoV-19/Brazil/RS-20IFHCPA/2020|EPI_ISL_1163702|2020-06																																													P303L
hCoV-19/Brazil/RS-23MBSHCPA/2020|EPI_ISL_1163704|2020-07																																													P303L
hCoV-19/Brazil/RS-28DBCHCPA/2020|EPI_ISL_1163709|2020-09																																													P303L
hCoV-19/Brazil/RS-29VDCHCPA/2020|EPI_ISL_1163710|2020-09																																													P303L
hCoV-19/Brazil/RS-30HGGHCPA/2020|EPI_ISL_1163711|2020-09																																													P303L
hCoV-19/Brazil/RS-22MSFHCPA/2020|EPI_ISL_1163703|2020-07																																													P303L
hCoV-19/Brazil/RS-25RCFHCPA/2020|EPI_ISL_1163706|2020-08																																													P303L
hCoV-19/Brazil/RS-24RPSHCPA/2020|EPI_ISL_1163705|2020-07																																													P303L
hCoV-19/Brazil/RJ-00533/2020|EPI_ISL_717919|2020-06-02																																													P303L
hCoV-19/Brazil/SP-HIAE-ID33/2020|EPI_ISL_861897|2020-07-31															T67I																														P303L
hCoV-19/Brazil/RJ-INCA-I57/2020|EPI_ISL_513583|2020-05-05																																													P303L
hCoV-19/Brazil/RJ-00472/2020|EPI_ISL_717867|2020-08-04																																													P303L
hCoV-19/Brazil/RJ-00463/2020|EPI_ISL_717858|2020-07-02																																													P303L
hCoV-19/Brazil/PB-FIOCRUZ-29624/2020|EPI_ISL_792614|2020-09-21																																													P303L
hCoV-19/Brazil/PB-FIOCRUZ-29630/2020|EPI_ISL_792620|2020-09-30																																													P303L
hCoV-19/Brazil/PB-FIOCRUZ-29627/2020|EPI_ISL_792617|2020-09-24																																													P303L
hCoV-19/Brazil/PB-FIOCRUZ-16521/2020|EPI_ISL_792563|2020-05-25																																													P303L
hCoV-19/Brazil/PB-FIOCRUZ-16522/2020|EPI_ISL_792564|2020-05-25																																													P303L
hCoV-19/Brazil/RS-FIOCRUZ-6215/2020|EPI_ISL_729835|2020-05-20																																													P303L
hCoV-19/Brazil/RS-FIOCRUZ-6196/2020|EPI_ISL_729828|2020-05-12																																													P303L
hCoV-19/Brazil/PB-FIOCRUZ-16524/2020|EPI_ISL_792566|2020-06-16																																													P303L
hCoV-19/Brazil/PB-FIOCRUZ-16526/2020|EPI_ISL_792568|2020-06-26																																													P303L
hCoV-19/Brazil/PB-FIOCRUZ-16527/2020|EPI_ISL_792569|2020-06-26																																													P303L
hCoV-19/Brazil/PB-FIOCRUZ-16523/2020|EPI_ISL_792565|2020-05-27																																													P303L
hCoV-19/Brazil/PB-FIOCRUZ-29622/2020|EPI_ISL_792612|2020-09-14																																													P303L
hCoV-19/Brazil/RS-FIOCRUZ-6183/2020|EPI_ISL_729822|2020-05-06																																													P303L
hCoV-19/Brazil/PB-FIOCRUZ-16617/2020|EPI_ISL_792597|2020-06-30																																													P303L
hCoV-19/Brazil/RS-FIOCRUZ-6195/2020|EPI_ISL_729794|2020-05-11																																													P303L
hCoV-19/Brazil/PB-FIOCRUZ-29610/2020|EPI_ISL_792604|2020-08-06																																													P303L
hCoV-19/Brazil/PB-FIOCRUZ-23854-R1/2020|EPI_ISL_792561|2020-06-23																																													P303L
hCoV-19/Brazil/RS-FIOCRUZ-6228/2020|EPI_ISL_729800|2020-05-28																																													P303L
hCoV-19/Brazil/RS-FIOCRUZ-6190/2020|EPI_ISL_729826|2020-05-11																																													P303L
hCoV-19/Brazil/RS-FIOCRUZ-6241/2020|EPI_ISL_729842|2020-06-01																																													P303L
hCoV-19/Brazil/RS-FIOCRUZ-6177/2020|EPI_ISL_729820|2020-05-06																																													P303L
hCoV-19/Brazil/RS-FIOCRUZ-6179/2020|EPI_ISL_729821|2020-05-06																																													P303L
hCoV-19/Brazil/RS-FIOCRUZ-6208/2020|EPI_ISL_729833|2020-05-19																																													P303L
hCoV-19/Brazil/RS-FIOCRUZ-6222/2020|EPI_ISL_729837|2020-05-28																																													P303L
hCoV-19/Brazil/RS-FIOCRUZ-6231/2020|EPI_ISL_729839|2020-05-29																																													P303L
hCoV-19/Brazil/RS-FIOCRUZ-6240/2020|EPI_ISL_729841|2020-06-01																																													P303L
hCoV-19/Brazil/RS-FIOCRUZ-6227/2020|EPI_ISL_729838|2020-05-29																																													P303L
hCoV-19/Brazil/AL-FIOCRUZ-28258/2020|EPI_ISL_792640|2020-05-06																																													P303L
hCoV-19/Brazil/MS-1299/2020|EPI_ISL_1139055|2020-05-17																																	Y102H												P303L
hCoV-19/Brazil/RS-FIOCRUZ-15283/2020|EPI_ISL_729802|2020-08-09																																													P303L
hCoV-19/Brazil/PB-FIOCRUZ-16610/2020|EPI_ISL_792594|2020-05-19																																													P303L
hCoV-19/Brazil/PB-FIOCRUZ-29620/2020|EPI_ISL_792611|2020-08-31																																							I181V						P303L
hCoV-19/Brazil/PB-FIOCRUZ-29623/2020|EPI_ISL_792613|2020-09-16																																							I181V						P303L
hCoV-19/Brazil/PB-FIOCRUZ-29629/2020|EPI_ISL_792619|2020-09-24																																							I181V						P303L
hCoV-19/Brazil/PB-FIOCRUZ-29625/2020|EPI_ISL_792615|2020-09-21																																							I181V						P303L
hCoV-19/Brazil/PB-FIOCRUZ-29626/2020|EPI_ISL_792616|2020-09-23																																							I181V						P303L
hCoV-19/Brazil/PB-FIOCRUZ-29628/2020|EPI_ISL_792618|2020-09-24																																							I181V						P303L
hCoV-19/Brazil/MS-1295/2020|EPI_ISL_1139053|2020-06-27																																	Y102H												P303L
hCoV-19/Brazil/SP-354/2020|EPI_ISL_547574|2020-06-19																																													P303L
hCoV-19/Brazil/RJ-00454/2020|EPI_ISL_717849|2020-06-01																																													P303L
hCoV-19/Brazil/SP-1123/2020|EPI_ISL_985176|2020-08-17																																													P303L
hCoV-19/Brazil/RJ-00340/2020|EPI_ISL_623143|2020-05-11																																													P303L
hCoV-19/Brazil/SP-HIAE-ID46/2020|EPI_ISL_861910|2020-08-21																																													P303L
hCoV-19/Brazil/SP-761/2020|EPI_ISL_735414|2020-06-26																																													P303L
hCoV-19/Brazil/SP-1167/2020|EPI_ISL_977486|2020-08-11																																													P303L
hCoV-19/Brazil/RJ-00461/2020|EPI_ISL_717856|2020-07-02																																													P303L
hCoV-19/Brazil/RJ-00465/2020|EPI_ISL_717860|2020-07-06																																													P303L
hCoV-19/Brazil/RJ-00478/2020|EPI_ISL_717873|2020-09-08																																													P303L
hCoV-19/Brazil/RS-FIOCRUZ-6192/2020|EPI_ISL_729827|2020-05-12																																													P303L
hCoV-19/Brazil/RJ-00459/2020|EPI_ISL_717854|2020-07-01																																													P303L
hCoV-19/Brazil/RS-FIOCRUZ-6188/2020|EPI_ISL_729824|2020-05-10																																													P303L
hCoV-19/Brazil/RS-FIOCRUZ-15273/2020|EPI_ISL_729844|2020-07-17																																													P303L
hCoV-19/Brazil/RS-FIOCRUZ-6189/2020|EPI_ISL_729825|2020-05-10																																													P303L
hCoV-19/Brazil/SP-405/2020|EPI_ISL_547577|2020-07-06												T19I																																	P303L
hCoV-19/Brazil/SP-960/2020|EPI_ISL_861653|2020-05-13																																													P303L
hCoV-19/Brazil/RS-35834/2020|EPI_ISL_942375|2020-07-31																																													P303L
hCoV-19/Brazil/RS-34046/2020|EPI_ISL_930858|2020-07-24																																													P303L
hCoV-19/Brazil/RS-32830/2020|EPI_ISL_930855|2020-07-22																																													P303L
hCoV-19/Brazil/RJ-00446/2020|EPI_ISL_717841|2020-07-28																																													P303L
hCoV-19/Brazil/RS-38343/2020|EPI_ISL_942898|2020-08-07																																													P303L
hCoV-19/Brazil/RJ-UFRJ-57437/2020|EPI_ISL_492043|2020-05-25																																													P303L
hCoV-19/Brazil/RS-42751/2020|EPI_ISL_943575|2020-08-18																																													P303L
hCoV-19/Brazil/PE-UFPE062/2020|EPI_ISL_1117417|2020-06-03																																													P303L
hCoV-19/Brazil/MS-1269/2020|EPI_ISL_1040843|2020-08-27																																	Y102H												P303L
hCoV-19/Brazil/RJ-INCA-I29/2020|EPI_ISL_513573|2020-05-04																																													P303L
hCoV-19/Brazil/MS-1262/2020|EPI_ISL_1040836|2020-09-18																																	Y102H												P303L
hCoV-19/Brazil/RJ-00579/2020|EPI_ISL_717963|2020-07-29																																													P303L
hCoV-19/Brazil/RJ-00580/2020|EPI_ISL_717964|2020-07-29																																													P303L
hCoV-19/Brazil/RJ-00574/2020|EPI_ISL_717958|2020-07-28																																													P303L
hCoV-19/Brazil/RJ-UFRJ-58090/2020|EPI_ISL_492046|2020-05-29																																													P303L
hCoV-19/Brazil/RS-16150/2020|EPI_ISL_943591|2020-06-04																																													P303L
hCoV-19/Brazil/SP-962/2020|EPI_ISL_861655|2020-05-12																																													P303L
hCoV-19/Brazil/RS-32831/2020|EPI_ISL_943577|2020-07-22																																													P303L
hCoV-19/Brazil/BA-11.1/2020|EPI_ISL_1068325|2020-06-28																																													P303L
hCoV-19/Brazil/BA-11/2020|EPI_ISL_978496|2020-06-28																																													P303L
hCoV-19/Brazil/BA-87/2020|EPI_ISL_1068370|2020-05-07																																													P303L
hCoV-19/Brazil/MS-1261/2020|EPI_ISL_1040835|2020-09-19																																	Y102H												P303L
hCoV-19/Brazil/BA-12.1/2020|EPI_ISL_1068326|2020-07-30																				A32V																									P303L
hCoV-19/Brazil/BA-12/2020|EPI_ISL_978497|2020-07-30																				A32V																									P303L
hCoV-19/Brazil/BA-10.1/2020|EPI_ISL_1068324|2020-08-19																																													P303L
hCoV-19/Brazil/BA-10/2020|EPI_ISL_978495|2020-08-19																																													P303L
hCoV-19/Brazil/SP-1126/2020|EPI_ISL_1039696|2020-08-16																																													P303L
hCoV-19/Brazil/SP-661/2020|EPI_ISL_693228|2020-06-22																																													P303L
hCoV-19/Brazil/SP-324/2020|EPI_ISL_534317|2020-05-05																																													P303L
hCoV-19/Brazil/SP-342/2020|EPI_ISL_547573|2020-06-01																																													P303L
hCoV-19/Brazil/SP-1413R1/2020|EPI_ISL_984263|2020-09-29																																													P303L
hCoV-19/Brazil/PE-AMU0036/2020|EPI_ISL_502779|2020-06-24																																													P303L
hCoV-19/Brazil/PE-UFPE003/2020|EPI_ISL_1117389|2020-06-24																																													P303L
hCoV-19/Brazil/PE-UFPE039/2020|EPI_ISL_1117404|2020-07-03													T21I																																P303L
hCoV-19/Brazil/PE-UFPE060/2020|EPI_ISL_1117415|2020-06-03																																													P303L
hCoV-19/Brazil/PE-UFPE020/2020|EPI_ISL_1117437|2020-06-26																																													P303L
hCoV-19/Brazil/PE-UFPE001/2020|EPI_ISL_1117387|2020-06-24																																													P303L
hCoV-19/Brazil/PE-UFPE036/2020|EPI_ISL_1117434|2020-07-02																																													P303L
hCoV-19/Brazil/SP-417/2020|EPI_ISL_547579|2020-07-07																																													P303L
hCoV-19/Brazil/SP-667/2020|EPI_ISL_693230|2020-06-13																																													P303L
hCoV-19/Brazil/PE-UFPE035/2020|EPI_ISL_1117433|2020-07-02																																													P303L
hCoV-19/Brazil/PE-UFPE010/2020|EPI_ISL_1117391|2020-06-25																																													P303L
hCoV-19/Brazil/SP-427/2020|EPI_ISL_603021|2020-07-15																																													P303L
hCoV-19/Brazil/SP-441/2020|EPI_ISL_603038|2020-07-20																																													P303L
hCoV-19/Brazil/SP-689/2020|EPI_ISL_693235|2020-06-30																																		K139N											P303L
hCoV-19/Brazil/SP-434/2020|EPI_ISL_603031|2020-07-12																																													P303L
hCoV-19/Brazil/SP-594/2020|EPI_ISL_693218|2020-06-16																																													P303L
hCoV-19/Brazil/SP-658/2020|EPI_ISL_693227|2020-07-06																																													P303L
hCoV-19/Brazil/AM-20892494MS/2020|EPI_ISL_1068230|2020-07-20													T21I																																P303L
hCoV-19/Brazil/AM-20890295AM/2020|EPI_ISL_1068189|2020-07-27																																													P303L
hCoV-19/Brazil/AM-20892533JB/2020|EPI_ISL_1068234|2020-07-28																																													P303L
hCoV-19/Brazil/AM-20142002AL/2020|EPI_ISL_1068099|2020-09-29																																													P303L
hCoV-19/Brazil/AM-20892477WL/2020|EPI_ISL_1068228|2020-07-27																																													P303L
hCoV-19/Brazil/AM-20892523EN/2020|EPI_ISL_1068233|2020-07-26																																													P303L
hCoV-19/Brazil/AM-20892241JS/2020|EPI_ISL_1068224|2020-06-23																																													P303L
hCoV-19/Brazil/AM-20890090MA/2020|EPI_ISL_1068174|2020-05-18																																													P303L
hCoV-19/Brazil/AM-20890140CD/2020|EPI_ISL_1068180|2020-06-10																																													P303L
hCoV-19/Brazil/AM-20892974MN/2020|EPI_ISL_1068238|2020-05-12																																													P303L
hCoV-19/Brazil/AM-20893356IS/2020|EPI_ISL_1068239|2020-05-11																																													P303L
hCoV-19/Brazil/AM-20890079MS/2020|EPI_ISL_1068171|2020-06-06																																													P303L
hCoV-19/Brazil/AM-20890235AC/2020|EPI_ISL_1068187|2020-05-02																																													P303L
hCoV-19/Brazil/AM-20890244FP/2020|EPI_ISL_1068188|2020-05-03																																													P303L
hCoV-19/Brazil/AM-20890068AA/2020|EPI_ISL_1068170|2020-05-03																																													P303L
hCoV-19/Brazil/AM-20890125FV/2020|EPI_ISL_1068177|2020-05-18																																													P303L
hCoV-19/Brazil/AM-20141466MD/2020|EPI_ISL_1068091|2020-08-06																																													P303L
hCoV-19/Brazil/AM-20141493LR/2020|EPI_ISL_1068092|2020-08-05																																													P303L
hCoV-19/Brazil/AM-20890084SS/2020|EPI_ISL_1068173|2020-06-08																																													P303L
hCoV-19/Brazil/AM-20891666CS/2020|EPI_ISL_1068212|2020-05-23																																													P303L
hCoV-19/Brazil/AM-20891128MC/2020|EPI_ISL_1068201|2020-05-15																																													P303L
hCoV-19/Brazil/AM-20891184SB/2020|EPI_ISL_1068203|2020-05-18																																													P303L
hCoV-19/Brazil/AM-20892300TV/2020|EPI_ISL_1068227|2020-06-29																																													P303L
hCoV-19/Brazil/RO-04/2020|EPI_ISL_514134|2020-05-11																																													P303L
hCoV-19/Brazil/RO-06/2020|EPI_ISL_514136|2020-05-05																																													P303L
hCoV-19/Brazil/AM-20841585PM/2020|EPI_ISL_1068120|2020-09-02																																													P303L
hCoV-19/Brazil/AM-20891894JM/2020|EPI_ISL_1068216|2020-05-19																																													P303L
hCoV-19/Brazil/AM-20893481LS/2020|EPI_ISL_1068240|2020-05-12																																													P303L
hCoV-19/Brazil/RO-02/2020|EPI_ISL_514132|2020-05-11																																													P303L
hCoV-19/Brazil/AM-20895548CN/2020|EPI_ISL_1068251|2020-07-06																																													P303L
hCoV-19/Brazil/RO-05/2020|EPI_ISL_514135|2020-05-05																																													P303L
hCoV-19/Brazil/AM-20893844ED/2020|EPI_ISL_1068241|2020-05-21																																													P303L
hCoV-19/Brazil/RO-01/2020|EPI_ISL_514131|2020-05-11																																													P303L
hCoV-19/Brazil/RO-03/2020|EPI_ISL_514133|2020-05-11																																													P303L
hCoV-19/Brazil/RO-07/2020|EPI_ISL_514137|2020-05-05																																													P303L
hCoV-19/Brazil/RO-08/2020|EPI_ISL_514138|2020-06-05																																													P303L
hCoV-19/Brazil/AM-20890702BS/2020|EPI_ISL_1068197|2020-05-24																																													P303L
hCoV-19/Brazil/AM-20894648MM/2020|EPI_ISL_1068245|2020-06-10																																													P303L
hCoV-19/Brazil/AM-20894660LA/2020|EPI_ISL_1068247|2020-06-11																																													P303L
hCoV-19/Brazil/AM-20141721RM/2020|EPI_ISL_1068096|2020-09-17																																													P303L
hCoV-19/Brazil/AM-20890114ED/2020|EPI_ISL_801400|2020-09-14																																													P303L
hCoV-19/Brazil/AM-20890261MV/2020|EPI_ISL_801402|2020-05-03																																													P303L
hCoV-19/Brazil/AM-20892948LS/2020|EPI_ISL_801403|2020-05-12																																													P303L
hCoV-19/Brazil/AM-20890091VS/2020|EPI_ISL_1068175|2020-05-17																																													P303L
hCoV-19/Brazil/AM-20891688MN/2020|EPI_ISL_1068214|2020-06-09																																													P303L
hCoV-19/Brazil/AM-20890173FB/2020|EPI_ISL_1068182|2020-06-09																																													P303L
hCoV-19/Brazil/AM-20891898RL/2020|EPI_ISL_1068217|2020-05-19																																													P303L
hCoV-19/Brazil/AM-20895554JT/2020|EPI_ISL_1068252|2020-09-16																																													P303L
hCoV-19/Brazil/AM-20890046AA/2020|EPI_ISL_1068168|2020-05-17																																													P303L
hCoV-19/Brazil/AM-20141355VB/2020|EPI_ISL_1068089|2020-08-18																																													P303L
hCoV-19/Brazil/AM-20894654WF/2020|EPI_ISL_1068246|2020-06-11																																													P303L
hCoV-19/Brazil/AM-20892962AF/2020|EPI_ISL_1068236|2020-09-15																																													P303L
hCoV-19/Brazil/AM-20891904JB/2020|EPI_ISL_1068218|2020-05-19																																													P303L
hCoV-19/Brazil/AM-20893858ML/2020|EPI_ISL_1068242|2020-05-21																																													P303L
hCoV-19/Brazil/AM-20894176SC/2020|EPI_ISL_1068244|2020-05-26																																													P303L
hCoV-19/Brazil/AM-20891643FA/2020|EPI_ISL_1068211|2020-06-08																																													P303L
hCoV-19/Brazil/AM-20891680JR/2020|EPI_ISL_1068213|2020-06-10																																													P303L
hCoV-19/Brazil/AM-20890117JP/2020|EPI_ISL_801401|2020-09-15																																													P303L
hCoV-19/Brazil/AM-20890297AX/2020|EPI_ISL_1068190|2020-07-25																																													P303L
hCoV-19/Brazil/AM-20891452AC/2020|EPI_ISL_1068205|2020-07-12																																													P303L
hCoV-19/Brazil/AM-20891505PT/2020|EPI_ISL_1068206|2020-07-23																																													P303L
hCoV-19/Brazil/AM-20141399MC/2020|EPI_ISL_1068090|2020-08-28																																													P303L
hCoV-19/Brazil/AM-20891515LA/2020|EPI_ISL_1068208|2020-07-24																																													P303L
hCoV-19/Brazil/AM-20891550FA/2020|EPI_ISL_1068209|2020-07-29																																													P303L
hCoV-19/Brazil/AM-20895654ID/2020|EPI_ISL_1068254|2020-07-21																																													P303L
hCoV-19/Brazil/AM-20890083OP/2020|EPI_ISL_1068172|2020-06-06																																													P303L
hCoV-19/Brazil/AM-20895570KS/2020|EPI_ISL_1068253|2020-09-16																																													P303L
hCoV-19/Brazil/AM-20141671CB/2020|EPI_ISL_1068095|2020-09-15																																													P303L
hCoV-19/Brazil/RJ-00413/2020|EPI_ISL_717815|2020-09-03																																													P303L
hCoV-19/Brazil/RJ-00402/2020|EPI_ISL_717806|2020-09-03																																													P303L
hCoV-19/Brazil/RJ-00412/2020|EPI_ISL_717814|2020-09-03																																													P303L
hCoV-19/Brazil/AM-20891192AS/2020|EPI_ISL_1068204|2020-05-27																																													P303L
hCoV-19/Brazil/AM-20841891TC/2020|EPI_ISL_1068122|2020-09-17																																													P303L
hCoV-19/Brazil/AM-20892484AS/2020|EPI_ISL_1068229|2020-07-20																																													P303L
hCoV-19/Brazil/AM-20141582LB/2020|EPI_ISL_1068094|2020-09-04																																													P303L
hCoV-19/Brazil/AM-20141881JO/2020|EPI_ISL_1068098|2020-09-24																																													P303L
hCoV-19/Brazil/AM-20841592RS/2020|EPI_ISL_1068121|2020-09-02																																													P303L
hCoV-19/Brazil/AM-20890022AB/2020|EPI_ISL_801399|2020-06-09																																													P303L
hCoV-19/Brazil/AM-20141882LT/2020|EPI_ISL_801386|2020-09-24																																													P303L
hCoV-19/Brazil/AM-20890012JJ/2020|EPI_ISL_801397|2020-08-24																																													P303L
hCoV-19/Brazil/AM-20890013MB/2020|EPI_ISL_801398|2020-08-24																																													P303L
hCoV-19/Brazil/SP-1456R1/2020|EPI_ISL_1121326|2020-08-17																																													P303L
hCoV-19/Brazil/SP-590/2020|EPI_ISL_693216|2020-07-05																																													P303L
hCoV-19/Brazil/MS-1270/2020|EPI_ISL_1121327|2020-07-31																																	Y102H												P303L
hCoV-19/Brazil/SP-754/2020|EPI_ISL_735410|2020-07-03																																													P303L
hCoV-19/Brazil/SP-600/2020|EPI_ISL_515525|2020-06-30																																													P303L
hCoV-19/Brazil/SP-259/2020|EPI_ISL_524470|2020-05-06																																													P303L
hCoV-19/Brazil/BA-84/2020|EPI_ISL_1068367|2020-05-27																																													P303L
hCoV-19/Brazil/PE-UFPE042/2020|EPI_ISL_1117402|2020-07-03																						M63I																							P303L
hCoV-19/Brazil/PE-UFPE023/2020|EPI_ISL_1117444|2020-06-29																																													P303L
hCoV-19/Brazil/PE-UFPE059/2020|EPI_ISL_1117414|2020-06-03																																													P303L
hCoV-19/Brazil/SP-598/2020|EPI_ISL_693222|2020-06-16																																													P303L
hCoV-19/Brazil/PE-UFPE049/2020|EPI_ISL_1117385|2020-07-03																																													P303L
hCoV-19/Brazil/PE-UFPE051/2020|EPI_ISL_1117407|2020-06-02																																													P303L
hCoV-19/Brazil/SP-340/2020|EPI_ISL_534326|2020-05-01																																													P303L			H335G
hCoV-19/Brazil/SP-666/2020|EPI_ISL_693229|2020-06-16																																													P303L
hCoV-19/Brazil/SP-668/2020|EPI_ISL_693231|2020-06-27																																													P303L
hCoV-19/Brazil/SP-696/2020|EPI_ISL_693238|2020-06-30																																													P303L
hCoV-19/Brazil/PE-UFPE065/2020|EPI_ISL_1117420|2020-06-03																																													P303L
hCoV-19/Brazil/RR-IEC-176346/2020|EPI_ISL_918513|2020-06-01																																													P303L
hCoV-19/Brazil/SP-376/2020|EPI_ISL_603023|2020-06-07																																													P303L
hCoV-19/Brazil/SP-1098/2020|EPI_ISL_985173|2020-08-19																																													P303L
hCoV-19/Brazil/SP-694/2020|EPI_ISL_693237|2020-07-01																																													P303L
hCoV-19/Brazil/SP-969/2020|EPI_ISL_861662|2020-05-18																																													P303L
hCoV-19/Brazil/PE-UFPE071/2020|EPI_ISL_1117426|2020-06-03																																													P303L
hCoV-19/Brazil/PE-UFPE038/2020|EPI_ISL_1117442|2020-07-03																																													P303L
hCoV-19/Brazil/PE-UFPE005/2020|EPI_ISL_1117439|2020-06-25	E5D																																												P303L
hCoV-19/Brazil/PE-UFPE047/2020|EPI_ISL_1117403|2020-07-03																																													P303L
hCoV-19/Brazil/PE-UFPE040/2020|EPI_ISL_1117406|2020-07-03																																													P303L
hCoV-19/Brazil/SP-321/2020|EPI_ISL_534316|2020-05-02																																													P303L
hCoV-19/Brazil/SP-697/2020|EPI_ISL_693239|2020-06-30																																													P303L
hCoV-19/Brazil/RJ-INCA-I43/2020|EPI_ISL_513579|2020-05-04																																													P303L
hCoV-19/Brazil/RJ-INCA-I51/2020|EPI_ISL_513581|2020-05-05																																													P303L
hCoV-19/Brazil/RJ-00452/2020|EPI_ISL_717847|2020-06-01		S7N																																											P303L
hCoV-19/Brazil/RJ-00524/2020|EPI_ISL_717910|2020-05-31																																													P303L
hCoV-19/Brazil/RJ-00346/2020|EPI_ISL_623149|2020-05-08																																													P303L
hCoV-19/Brazil/RJ-00362/2020|EPI_ISL_623165|2020-05-05																																													P303L
hCoV-19/Brazil/RJ-00410/2020|EPI_ISL_717812|2020-06-01																																													P303L
hCoV-19/Brazil/RJ-00526/2020|EPI_ISL_717912|2020-06-02																																													P303L
hCoV-19/Brazil/RJ-00441/2020|EPI_ISL_717836|2020-06-03																												S48F																	P303L
hCoV-19/Brazil/RJ-00453/2020|EPI_ISL_717848|2020-06-01																																													P303L
hCoV-19/Brazil/RJ-00457/2020|EPI_ISL_717852|2020-06-01																																													P303L
hCoV-19/Brazil/SP-673/2020|EPI_ISL_693232|2020-05-30																																													P303L
hCoV-19/Brazil/BA-80/2020|EPI_ISL_1068363|2020-05-05																																													P303L
hCoV-19/Brazil/PE-UFPE063/2020|EPI_ISL_1117418|2020-06-03																																													P303L
hCoV-19/Brazil/PE-UFPE019/2020|EPI_ISL_1117396|2020-06-26																																													P303L
hCoV-19/Brazil/BA-83/2020|EPI_ISL_1068366|2020-05-04																																													P303L
hCoV-19/Brazil/BA-92/2020|EPI_ISL_1068375|2020-05-02																																													P303L
hCoV-19/Brazil/BA-91/2020|EPI_ISL_1068374|2020-05-09																																													P303L
hCoV-19/Brazil/BA-89/2020|EPI_ISL_1068372|2020-05-17																																													P303L
hCoV-19/Brazil/BA-86/2020|EPI_ISL_1068369|2020-05-19																																													P303L
hCoV-19/Brazil/BA-93/2020|EPI_ISL_1068376|2020-05-27																																													P303L
hCoV-19/Brazil/BA-88/2020|EPI_ISL_1068371|2020-05-11																																													P303L
hCoV-19/Brazil/BA-94/2020|EPI_ISL_1068377|2020-05-24																																													P303L
hCoV-19/Brazil/BA-90/2020|EPI_ISL_1068373|2020-05-25			D30N														P71S																										T256A		P303L
hCoV-19/Brazil/RS-42436/2020|EPI_ISL_943574|2020-08-18																																													P303L
hCoV-19/Brazil/RS-32833/2020|EPI_ISL_943576|2020-07-16																																													P303L
hCoV-19/Brazil/RS-18256/2020|EPI_ISL_943593|2020-06-15																																													P303L
hCoV-19/Brazil/RJ-00358/2020|EPI_ISL_623161|2020-05-04																																													P303L
hCoV-19/Brazil/RJ-00438/2020|EPI_ISL_717833|2020-06-03																																													P303L
hCoV-19/Brazil/MG-FUNED-09-210/2020|EPI_ISL_1182550|2020-05-21																																													P303L
hCoV-19/Brazil/PE-COV0260/2020|EPI_ISL_502875|2020-06-24																																													P303L
hCoV-19/Brazil/PE-UFPE052/2020|EPI_ISL_1117408|2020-06-02																																													P303L
hCoV-19/Brazil/PE-UFPE053/2020|EPI_ISL_1117383|2020-06-02																																													P303L				A359S
hCoV-19/Brazil/PE-UFPE043/2020|EPI_ISL_1117379|2020-07-03																																													P303L
hCoV-19/Brazil/PE-UFPE044/2020|EPI_ISL_1117380|2020-07-03																																													P303L
hCoV-19/Brazil/PE-UFPE045/2020|EPI_ISL_1117381|2020-07-03																																													P303L
hCoV-19/Brazil/PE-UFPE029/2020|EPI_ISL_1117427|2020-07-02																																													P303L
hCoV-19/Brazil/SP-793/2020|EPI_ISL_735430|2020-07-01																																													P303L
hCoV-19/Brazil/SP-777/2020|EPI_ISL_776765|2020-07-01																																													P303L
hCoV-19/Brazil/PE-UFPE032/2020|EPI_ISL_1117384|2020-07-02																																													P303L
hCoV-19/Brazil/SP-317/2020|EPI_ISL_534314|2020-05-04																																													P303L
hCoV-19/Brazil/SP-255/2020|EPI_ISL_534319|2020-05-06																																													P303L
hCoV-19/Brazil/SP-433/2020|EPI_ISL_603030|2020-07-11																																													P303L
hCoV-19/Brazil/SP-950/2020|EPI_ISL_861644|2020-05-05																																													P303L
hCoV-19/Brazil/SP-773/2020|EPI_ISL_735421|2020-07-01																																													P303L
hCoV-19/Brazil/SP-370/2020|EPI_ISL_583500|2020-06-29																																													P303L
hCoV-19/Brazil/SP-243/2020|EPI_ISL_693196|2020-05-02																																													P303L
hCoV-19/Brazil/SP-806/2020|EPI_ISL_861667|2020-06-29																																													P303L
hCoV-19/Brazil/SP-963/2020|EPI_ISL_861656|2020-05-15																																													P303L
hCoV-19/Brazil/SP-436/2020|EPI_ISL_603033|2020-07-13																																													P303L
hCoV-19/Brazil/SP-589/2020|EPI_ISL_693215|2020-07-06																																													P303L
hCoV-19/Brazil/SP-440/2020|EPI_ISL_603037|2020-07-20																																													P303L
hCoV-19/Brazil/SP-653/2020|EPI_ISL_693226|2020-06-16																																													P303L
hCoV-19/Brazil/SP-256/2020|EPI_ISL_534320|2020-05-05																																													P303L
hCoV-19/Brazil/SP-579/2020|EPI_ISL_693214|2020-07-19																																													P303L
hCoV-19/Brazil/SP-398/2020|EPI_ISL_603028|2020-06-30																																													P303L
hCoV-19/Brazil/BA-13.1/2020|EPI_ISL_1068327|2020-07-23																																													P303L
hCoV-19/Brazil/BA-81/2020|EPI_ISL_1068364|2020-05-17																																													P303L
hCoV-19/Brazil/BA-13/2020|EPI_ISL_978498|2020-07-23																																													P303L
hCoV-19/Brazil/RS-FIOCRUZ-6232/2020|EPI_ISL_729840|2020-05-28																																													P303L
hCoV-19/Brazil/SP-737/2020|EPI_ISL_735398|2020-07-09																																													P303L
hCoV-19/Brazil/SP-774/2020|EPI_ISL_735422|2020-06-20																																													P303L
hCoV-19/Brazil/SP-776/2020|EPI_ISL_776764|2020-07-01																																													P303L
hCoV-19/Brazil/SP-585/2020|EPI_ISL_735396|2020-07-05																																													P303L
hCoV-19/Brazil/SP-1162/2020|EPI_ISL_977483|2020-08-08																																													P303L
hCoV-19/Brazil/SP-439/2020|EPI_ISL_603036|2020-07-10						P133S																																							P303L
hCoV-19/Brazil/SP-844R1/2020|EPI_ISL_708529|2020-06-29																																													P303L
hCoV-19/Brazil/MS-1272/2020|EPI_ISL_1040848|2020-07-31																																													P303L
hCoV-19/Brazil/MS-1278/2020|EPI_ISL_1040851|2020-07-22																																													P303L
hCoV-19/Brazil/SP-425/2020|EPI_ISL_574594|2020-07-10																																													P303L
hCoV-19/Brazil/SP-395/2020|EPI_ISL_583504|2020-06-20														L49H																															P303L
hCoV-19/Brazil/SP-778/2020|EPI_ISL_792115|2020-06-29														L49H																															P303L
hCoV-19/Brazil/SP-438/2020|EPI_ISL_603035|2020-07-10																																													P303L
hCoV-19/Brazil/SP-745/2020|EPI_ISL_735405|2020-06-16																																													P303L
hCoV-19/Brazil/SP-597/2020|EPI_ISL_693221|2020-06-16																																													P303L
hCoV-19/Brazil/SP-954/2020|EPI_ISL_861648|2020-05-28																																													P303L
hCoV-19/Brazil/SP-744/2020|EPI_ISL_735404|2020-07-04																																													P303L
hCoV-19/Brazil/SP-759/2020|EPI_ISL_735413|2020-06-17																																													P303L
hCoV-19/Brazil/SP-958/2020|EPI_ISL_861652|2020-05-09																																													P303L
hCoV-19/Brazil/MS-1303/2020|EPI_ISL_1139056|2020-05-14																																													P303L
hCoV-19/Brazil/SP-751/2020|EPI_ISL_735409|2020-06-17																																													P303L
hCoV-19/Brazil/TO-1173/2020|EPI_ISL_943975|2020-09-25																																													P303L
hCoV-19/Brazil/MS-1304/2020|EPI_ISL_1139057|2020-05-14																																													P303L
hCoV-19/Brazil/SP-383/2020|EPI_ISL_603024|2020-06-20																																													P303L
hCoV-19/Brazil/SP-390/2020|EPI_ISL_693213|2020-06-18																																													P303L
hCoV-19/Brazil/SP-801/2020|EPI_ISL_940608|2020-06-26
hCoV-19/Brazil/SP-393/2020|EPI_ISL_583502|2020-06-21																																													P303L
hCoV-19/Brazil/SP-784/2020|EPI_ISL_735424|2020-07-01																																													P303L
hCoV-19/Brazil/SP-429/2020|EPI_ISL_603022|2020-07-16																																													P303L
hCoV-19/Brazil/RJ-UFRJ-57721/2020|EPI_ISL_492044|2020-05-27																																													P303L
hCoV-19/Brazil/RJ-INCA-I34/2020|EPI_ISL_513575|2020-05-04																																													P303L
hCoV-19/Brazil/RJ-00455/2020|EPI_ISL_717850|2020-06-01																																													P303L
hCoV-19/Brazil/SP-163/2020|EPI_ISL_523959|2020-08-15																																													P303L
hCoV-19/Brazil/RS-40591/2020|EPI_ISL_942930|2020-08-13																																													P303L
hCoV-19/Brazil/RJ-DCV05/2020|EPI_ISL_509430|2020-07-20																																													P303L
hCoV-19/Brazil/RJ-DCVN2/2020|EPI_ISL_529139|2020-07-20																																													P303L
hCoV-19/Brazil/RJ-DCV1/2020|EPI_ISL_509431|2020-07-20																																													P303L
hCoV-19/Brazil/RJ-DCV3/2020|EPI_ISL_509432|2020-07-20																																													P303L
hCoV-19/Brazil/RJ-DCV5/2020|EPI_ISL_509433|2020-07-20																																													P303L
hCoV-19/Brazil/RJ-DCVN3/2020|EPI_ISL_529140|2020-07-20																																													P303L
hCoV-19/Brazil/RJ-DCVTV507Q/2020|EPI_ISL_509435|2020-07-20																																													P303L
hCoV-19/Brazil/RJ-DCVN5/2020|EPI_ISL_510536|2020-07-20																																													P303L
hCoV-19/Brazil/RJ-DCVN4/2020|EPI_ISL_510541|2020-07-20																																													P303L
hCoV-19/Brazil/RS-40476/2020|EPI_ISL_943587|2020-08-12																																													P303L
hCoV-19/Brazil/SP-973/2020|EPI_ISL_861664|2020-05-27																																													P303L
hCoV-19/Brazil/SP-967/2020|EPI_ISL_861660|2020-05-16																																													P303L
hCoV-19/Brazil/MS-1260/2020|EPI_ISL_1040834|2020-09-19																																													P303L
hCoV-19/Brazil/MS-1279/2020|EPI_ISL_1040849|2020-07-23																																													P303L
hCoV-19/Brazil/MS-1298/2020|EPI_ISL_1139054|2020-05-17																																													P303L
hCoV-19/Brazil/SP-735/2020|EPI_ISL_693248|2020-07-06																																													P303L
hCoV-19/Brazil/SP-384/2020|EPI_ISL_603025|2020-06-11																																													P303L
hCoV-19/Brazil/RJ-00316/2020|EPI_ISL_623119|2020-05-04																																													P303L
hCoV-19/Brazil/RJ-00344/2020|EPI_ISL_623147|2020-05-18																																													P303L
hCoV-19/Brazil/RJ-00341/2020|EPI_ISL_623144|2020-05-04																																													P303L
hCoV-19/Brazil/RJ-00527/2020|EPI_ISL_717913|2020-07-29																																													P303L
hCoV-19/Brazil/MS-1285/2020|EPI_ISL_1121329|2020-07-03																																													P303L
hCoV-19/Brazil/MS-1271/2020|EPI_ISL_1040847|2020-07-31																																													P303L
hCoV-19/Brazil/SP-748/2020|EPI_ISL_735406|2020-07-08																																													P303L
hCoV-19/Brazil/SP-586/2020|EPI_ISL_735397|2020-07-09																																													P303L
hCoV-19/Brazil/SP-758/2020|EPI_ISL_735412|2020-06-15																																													P303L
hCoV-19/Brazil/SP-400/2020|EPI_ISL_693208|2020-07-01																																													P303L
hCoV-19/Brazil/SP-968/2020|EPI_ISL_861661|2020-05-15																																													P303L
hCoV-19/Brazil/RJ-00411/2020|EPI_ISL_717813|2020-06-01																																													P303L
hCoV-19/Brazil/BA-03/2020|EPI_ISL_1068317|2020-06-28																																													P303L
hCoV-19/Brazil/BA-3/2020|EPI_ISL_978488|2020-06-28																																													P303L
hCoV-19/Brazil/BA-14.1/2020|EPI_ISL_1068328|2020-08-03																																													P303L
hCoV-19/Brazil/BA-14/2020|EPI_ISL_978499|2020-08-03																																													P303L
hCoV-19/Brazil/BA-1/2020|EPI_ISL_756293|2020-06-01																																													P303L
hCoV-19/Brazil/BA-05/2020|EPI_ISL_1068319|2020-05-21																																													P303L
hCoV-19/Brazil/BA-5/2020|EPI_ISL_978490|2020-05-21																																													P303L
hCoV-19/Brazil/BA-08/2020|EPI_ISL_1068322|2020-05-30																																													P303L
hCoV-19/Brazil/BA-8/2020|EPI_ISL_978493|2020-05-30																																													P303L
hCoV-19/Brazil/GO-1190R1/2020|EPI_ISL_943988|2020-06-24																																													P303L
hCoV-19/Brazil/SP-1097/2020|EPI_ISL_985172|2020-08-19																																													P303L
hCoV-19/Brazil/MS-1268/2020|EPI_ISL_1040841|2020-08-28																																													P303L
hCoV-19/Brazil/SP-361/2020|EPI_ISL_693206|2020-06-21																																													P303L
hCoV-19/Brazil/SP-719/2020|EPI_ISL_693245|2020-07-02																																													P303L
hCoV-19/Brazil/SP-325/2020|EPI_ISL_534318|2020-05-03																																					G159C								P303L
hCoV-19/Brazil/SP-329/2020|EPI_ISL_534321|2020-05-07																																													P303L
hCoV-19/Brazil/SP-692/2020|EPI_ISL_693236|2020-07-02																																													P303L
hCoV-19/Brazil/SP-591/2020|EPI_ISL_693217|2020-07-05																																													P303L
hCoV-19/Brazil/BA-95/2020|EPI_ISL_1068378|2020-05-03																																													P303L
hCoV-19/Brazil/PE-UFPE007/2020|EPI_ISL_1117441|2020-06-25	E5D																																												P303L
hCoV-19/Brazil/SP-961/2020|EPI_ISL_861654|2020-05-12																																													P303L
hCoV-19/Brazil/SP-437/2020|EPI_ISL_603034|2020-07-11																																													P303L
hCoV-19/Brazil/SP-688/2020|EPI_ISL_693234|2020-06-30																																													P303L
hCoV-19/Brazil/SP-698/2020|EPI_ISL_693240|2020-06-30																																													P303L
hCoV-19/Brazil/SP-841/2020|EPI_ISL_792114|2020-05-03																																													P303L
hCoV-19/Brazil/SP-353/2020|EPI_ISL_583496|2020-06-20																																													P303L
hCoV-19/Brazil/MS-1280/2020|EPI_ISL_1121328|2020-07-22																																	Y102H												P303L
hCoV-19/Brazil/MS-1286/2020|EPI_ISL_1121330|2020-07-03																																	Y102H												P303L
hCoV-19/Brazil/SP-388/2020|EPI_ISL_574596|2020-06-19																																													P303L
hCoV-19/Brazil/RJ-UFRJ-58271/2020|EPI_ISL_492048|2020-06-01																																													P303L
hCoV-19/Brazil/AL-FIOCRUZ-30273/2020|EPI_ISL_792644|2020-05-13																																													P303L
hCoV-19/Brazil/RJ-INCA-I30/2020|EPI_ISL_513574|2020-05-04																																													P303L
hCoV-19/Brazil/RJ-INCA-I35/2020|EPI_ISL_513576|2020-05-04																																													P303L
hCoV-19/Brazil/RJ-INCA-I44/2020|EPI_ISL_513580|2020-05-04																																													P303L
hCoV-19/Brazil/RJ-INCA-I39/2020|EPI_ISL_513578|2020-05-04																																													P303L
hCoV-19/Brazil/PE-IAM1309/2020|EPI_ISL_572386|2020-05-10																																													P303L
hCoV-19/Brazil/PE-IAM961/2020|EPI_ISL_572366|2020-05-02																																													P303L
hCoV-19/Brazil/RJ-INCA-I37/2020|EPI_ISL_513577|2020-05-04																																													P303L
hCoV-19/Brazil/RJ-INCA-I54/2020|EPI_ISL_513582|2020-05-05																																													P303L
hCoV-19/Brazil/SP-399/2020|EPI_ISL_603029|2020-06-22																																													P303L
hCoV-19/Brazil/PR-LRV-01/2020|EPI_ISL_510535|2020-05-08																																													P303L
hCoV-19/Brazil/RJ-UFRJ-57722/2020|EPI_ISL_492045|2020-05-27																																													P303L
hCoV-19/Brazil/SP-315/2020|EPI_ISL_534312|2020-05-01																																													P303L		L331S
hCoV-19/Brazil/RJ-00464/2020|EPI_ISL_717859|2020-07-03												T19I																																	P303L
hCoV-19/Brazil/RJ-00469/2020|EPI_ISL_717864|2020-08-03																																													P303L
hCoV-19/Brazil/RJ-UFRJ-2517/2020|EPI_ISL_492035|2020-05-29																																													P303L
hCoV-19/Brazil/RS-FIOCRUZ-6203/2020|EPI_ISL_729831|2020-05-14																																													P303L
hCoV-19/Brazil/PE-UFPE037/2020|EPI_ISL_1117436|2020-07-03										P178H	T187I																																		P303L
hCoV-19/Brazil/SP-796/2020|EPI_ISL_735433|2020-07-01																																													P303L
hCoV-19/Brazil/SP-254/2020|EPI_ISL_524469|2020-05-05																																													P303L
hCoV-19/Brazil/SP-750/2020|EPI_ISL_735408|2020-06-25																																													P303L
hCoV-19/Brazil/SP-253/2020|EPI_ISL_693199|2020-05-20																																													P303L
hCoV-19/Brazil/SP-366/2020|EPI_ISL_693207|2020-06-24																																													P303L
hCoV-19/Brazil/SP-742/2020|EPI_ISL_735402|2020-07-04																																													P303L
hCoV-19/Brazil/SP-358/2020|EPI_ISL_547576|2020-06-23																																													P303L
hCoV-19/Brazil/SP-1104/2020|EPI_ISL_1171620|2020-08-14																																													P303L
hCoV-19/Brazil/SP-965/2020|EPI_ISL_861658|2020-05-18								K165R																																					P303L
hCoV-19/Brazil/SP-951/2020|EPI_ISL_861645|2020-05-07																																													P303L
hCoV-19/Brazil/SP-952/2020|EPI_ISL_861646|2020-05-21																																													P303L
hCoV-19/Brazil/SP-802/2020|EPI_ISL_833156|2020-07-02																																													P303L
hCoV-19/Brazil/SP-864/2020|EPI_ISL_906067|2020-05-11																																													P303L
hCoV-19/Brazil/PB-FIOCRUZ-16606/2020|EPI_ISL_792593|2020-05-21																																													P303L
hCoV-19/Brazil/RS-FIOCRUZ-15276/2020|EPI_ISL_729857|2020-07-20																																													P303L
hCoV-19/Brazil/RS-FIOCRUZ-15287/2020|EPI_ISL_729860|2020-08-13																																													P303L
hCoV-19/Brazil/RS-FIOCRUZ-15288/2020|EPI_ISL_729849|2020-08-12																																			K140R										P303L
hCoV-19/Brazil/RS-FIOCRUZ-15282/2020|EPI_ISL_729858|2020-08-06																																													P303L
hCoV-19/Brazil/RS-FIOCRUZ-15278/2020|EPI_ISL_729848|2020-07-27																																													P303L
hCoV-19/Brazil/RS-FIOCRUZ-15285/2020|EPI_ISL_729859|2020-08-14																																													P303L
hCoV-19/Brazil/RS-FIOCRUZ-15291/2020|EPI_ISL_729855|2020-08-15																																													P303L
hCoV-19/Brazil/RS-FIOCRUZ-15281/2020|EPI_ISL_729852|2020-08-07																																													P303L
hCoV-19/Brazil/RS-FIOCRUZ-15292/2020|EPI_ISL_729861|2020-08-16																																													P303L
hCoV-19/Brazil/RS-FIOCRUZ-15275/2020|EPI_ISL_729856|2020-07-18																																													P303L
hCoV-19/Brazil/RS-41964/2020|EPI_ISL_942931|2020-08-14																																													P303L
hCoV-19/Brazil/RS-FIOCRUZ-15284/2020|EPI_ISL_729853|2020-08-12																																													P303L
hCoV-19/Brazil/RS-FIOCRUZ-15289/2020|EPI_ISL_729854|2020-08-14																																													P303L
hCoV-19/Brazil/RS-FIOCRUZ-15280/2020|EPI_ISL_729851|2020-07-28																																													P303L
hCoV-19/Brazil/SP-415/2020|EPI_ISL_693210|2020-07-06																																													P303L
hCoV-19/Brazil/SP-423/2020|EPI_ISL_693212|2020-07-06																																													P303L
hCoV-19/Brazil/SP-401/2020|EPI_ISL_693209|2020-07-01																																													P303L
hCoV-19/Brazil/SP-795/2020|EPI_ISL_735432|2020-07-02																																													P303L
hCoV-19/Brazil/SP-956/2020|EPI_ISL_861650|2020-05-08																																													P303L
hCoV-19/Brazil/SP-394/2020|EPI_ISL_583503|2020-06-22																																						M176I							P303L
hCoV-19/Brazil/SP-652/2020|EPI_ISL_693225|2020-07-06																																						M176I							P303L
hCoV-19/Brazil/SP-389/2020|EPI_ISL_574597|2020-06-18																																													P303L
hCoV-19/Brazil/SP-360/2020|EPI_ISL_583498|2020-06-22																																													P303L
hCoV-19/Brazil/SP-739/2020|EPI_ISL_735400|2020-07-09																																													P303L
hCoV-19/Brazil/SP-368/2020|EPI_ISL_583499|2020-06-24																																													P303L
hCoV-19/Brazil/SP-710/2020|EPI_ISL_693243|2020-06-27																																													P303L
hCoV-19/Brazil/SP-356/2020|EPI_ISL_547575|2020-06-16																																													P303L
hCoV-19/Brazil/SP-702/2020|EPI_ISL_693242|2020-06-30																																													P303L
hCoV-19/Brazil/SP-699/2020|EPI_ISL_693241|2020-06-30																																													P303L
hCoV-19/Brazil/RJ-UFRJ-9331/2020|EPI_ISL_492036|2020-06-01																																													P303L
hCoV-19/Brazil/SP-BT6816/2020|EPI_ISL_875547|2020-08-09														L49H																															P303L
hCoV-19/Brazil/SP-BT6674/2020|EPI_ISL_875548|2020-05-09																																													P303L
hCoV-19/Brazil/RS-33704/2020|EPI_ISL_930857|2020-07-23																																													P303L
hCoV-19/Brazil/RS-FIOCRUZ-15270/2020|EPI_ISL_729801|2020-07-13																																													P303L
hCoV-19/Brazil/RS-FIOCRUZ-15286/2020|EPI_ISL_729803|2020-08-14																																													P303L
hCoV-19/Brazil/SP-391/2020|EPI_ISL_574598|2020-06-20																																													P303L
hCoV-19/Brazil/SP-1102/2020|EPI_ISL_985175|2020-08-17																																													P303L
hCoV-19/Brazil/AM-20142019FJ/2020|EPI_ISL_1068100|2020-09-24																																													P303L
hCoV-19/Brazil/SP-387/2020|EPI_ISL_603027|2020-06-20																																													P303L
hCoV-19/Brazil/SP-678/2020|EPI_ISL_693233|2020-06-12					M129I																																								P303L
hCoV-19/Brazil/SP-1131/2020|EPI_ISL_1039699|2020-09-28																																				Y143C									P303L
hCoV-19/Brazil/SP-765/2020|EPI_ISL_735417|2020-06-26																																													P303L
hCoV-19/Brazil/SP-749/2020|EPI_ISL_735407|2020-06-26																																													P303L
hCoV-19/Brazil/SP-766/2020|EPI_ISL_735418|2020-06-27																																													P303L
hCoV-19/Brazil/RS-36765/2020|EPI_ISL_943581|2020-08-03																																													P303L
hCoV-19/Brazil/SP-1120/2020|EPI_ISL_984246|2020-08-14																																													P303L
hCoV-19/Brazil/RJ-00474/2020|EPI_ISL_717869|2020-09-03																																													P303L
hCoV-19/Brazil/SP-318/2020|EPI_ISL_534315|2020-05-02																																													P303L
hCoV-19/Brazil/MS-1266/2020|EPI_ISL_1040840|2020-09-16																																													P303L
hCoV-19/Brazil/MS-1267/2020|EPI_ISL_1040842|2020-08-27																																													P303L
hCoV-19/Brazil/RJ-00470/2020|EPI_ISL_717865|2020-08-03																																													P303L
hCoV-19/Brazil/SP-789/2020|EPI_ISL_735427|2020-07-01																							K95R																						P303L
hCoV-19/Brazil/RJ-00471/2020|EPI_ISL_717866|2020-08-03																															A77V														P303L
hCoV-19/Brazil/MS-1265/2020|EPI_ISL_1040839|2020-09-16																																													P303L
hCoV-19/Brazil/SP-1128/2020|EPI_ISL_1039698|2020-09-29																																													P303L
hCoV-19/Brazil/SP-721/2020|EPI_ISL_693246|2020-06-30																		76I																											P303L
hCoV-19/Brazil/SP-1094/2020|EPI_ISL_977475|2020-08-13																																													P303L	G325K
hCoV-19/Brazil/SP-1156/2020|EPI_ISL_977480|2020-08-18																																									L227F				P303L
hCoV-19/Brazil/SP-1166/2020|EPI_ISL_977485|2020-08-13																																													P303L
hCoV-19/Brazil/SP-1109/2020|EPI_ISL_977478|2020-08-10																																													P303L
hCoV-19/Brazil/SP-1170/2020|EPI_ISL_977488|2020-08-13																																													P303L
hCoV-19/Brazil/SP-770/2020|EPI_ISL_735419|2020-07-01																																													P303L
hCoV-19/Brazil/MS-1264/2020|EPI_ISL_1040838|2020-09-18																																													P303L
hCoV-19/Brazil/MS-1275/2020|EPI_ISL_1040845|2020-08-18																																													P303L
hCoV-19/Brazil/SP-345/2020|EPI_ISL_583495|2020-06-13									S170N																																				P303L
hCoV-19/Brazil/SP-762/2020|EPI_ISL_735415|2020-06-25																																													P303L
hCoV-19/Brazil/RJ-00516/2020|EPI_ISL_717905|2020-07-28																																													P303L
hCoV-19/Brazil/RJ-UFRJ-58110/2020|EPI_ISL_492047|2020-05-29																																													P303L
hCoV-19/Brazil/SP-785/2020|EPI_ISL_735425|2020-06-20																																													P303L
hCoV-19/Brazil/MS-1263/2020|EPI_ISL_1040837|2020-09-18																													K71E																P303L
hCoV-19/Brazil/SP-HIAE-ID05/2020|EPI_ISL_861871|2020-08-01																									L138F																				P303L
hCoV-19/Brazil/RS-FIOCRUZ-6205/2020|EPI_ISL_729832|2020-05-18																																													P303L
hCoV-19/Brazil/SP-764/2020|EPI_ISL_735416|2020-06-26																																													P303L
hCoV-19/Brazil/RS-FIOCRUZ-6184/2020|EPI_ISL_729823|2020-05-08																																													P303L
hCoV-19/Brazil/PB-FIOCRUZ-29619/2020|EPI_ISL_792610|2020-08-20																																													P303L
hCoV-19/Brazil/PB-FIOCRUZ-16616/2020|EPI_ISL_792596|2020-07-01																																													P303L
hCoV-19/Brazil/RS-36776/2020|EPI_ISL_943582|2020-08-04																																													P303L
hCoV-19/Brazil/SP-418/2020|EPI_ISL_547580|2020-07-09																																													P303L
hCoV-19/Brazil/SP-385/2020|EPI_ISL_603026|2020-06-21																																													P303L
hCoV-19/Brazil/SP-595/2020|EPI_ISL_693219|2020-06-16																																													P303L
hCoV-19/Brazil/SP-435/2020|EPI_ISL_603032|2020-07-13																																													P303L
hCoV-19/Brazil/SP-957/2020|EPI_ISL_861651|2020-05-10																																													P303L
hCoV-19/Brazil/RJ-00511/2020|EPI_ISL_717902|2020-07-27																																												T256M	P303L
hCoV-19/Brazil/RJ-00508/2020|EPI_ISL_717901|2020-07-30																																													P303L
hCoV-19/Brazil/RJ-00462/2020|EPI_ISL_717857|2020-07-02																																													P303L
hCoV-19/Brazil/SP-705/2020|EPI_ISL_693247|2020-06-30																																													P303L
hCoV-19/Brazil/PA-IEC169757/2020|EPI_ISL_1063789|2020-06-23																														K71R															P303L
hCoV-19/Brazil/SP-577/2020|EPI_ISL_693205|2020-06-22																																													P303L
hCoV-19/Brazil/SP-1118/2020|EPI_ISL_984244|2020-08-24																																													P303L
hCoV-19/Brazil/SP-596/2020|EPI_ISL_693220|2020-07-01																																													P303L
hCoV-19/Brazil/SP-643/2020|EPI_ISL_693223|2020-07-02																																													P303L
hCoV-19/Brazil/SP-645/2020|EPI_ISL_693224|2020-07-02																																													P303L
hCoV-19/Brazil/SP-791/2020|EPI_ISL_735428|2020-07-02																																													P303L
hCoV-19/Brazil/SP-1092/2020|EPI_ISL_977473|2020-08-14																																													P303L
hCoV-19/Brazil/SP-964/2020|EPI_ISL_861657|2020-05-17																																													P303L
hCoV-19/Brazil/SP-1134/2020|EPI_ISL_1039701|2020-09-25							T148I																																						P303L
hCoV-19/Brazil/SP-756/2020|EPI_ISL_735411|2020-07-06																			P8S																										P303L
hCoV-19/Brazil/SP-779/2020|EPI_ISL_792116|2020-07-02																																													P303L
hCoV-19/Brazil/SP-783/2020|EPI_ISL_735423|2020-07-01
hCoV-19/Brazil/SP-359/2020|EPI_ISL_583497|2020-06-17																																													P303L
hCoV-19/Brazil/SP-1103/2020|EPI_ISL_985171|2020-08-21																																													P303L
hCoV-19/Brazil/SP-786/2020|EPI_ISL_735426|2020-07-01																											F15L																		P303L
hCoV-19/Brazil/SP-1100/2020|EPI_ISL_985178|2020-08-15																																													P303L
hCoV-19/Brazil/SP-1117/2020|EPI_ISL_984243|2020-08-21																																													P303L
hCoV-19/Brazil/SP-1093/2020|EPI_ISL_977474|2020-08-14																																													P303L
hCoV-19/Brazil/SP-1163/2020|EPI_ISL_977484|2020-08-18																																													P303L
hCoV-19/Brazil/SP-1115/2020|EPI_ISL_984242|2020-08-13																																													P303L
hCoV-19/Brazil/SP-743/2020|EPI_ISL_735403|2020-07-04																																													P303L
hCoV-19/Brazil/SP-1107/2020|EPI_ISL_977477|2020-09-29																																													P303L
hCoV-19/Brazil/SP-1111/2020|EPI_ISL_977479|2020-08-09																																													P303L
hCoV-19/Brazil/SP-HIAE-ID26/2020|EPI_ISL_861891|2020-07-31															T67I																														P303L
hCoV-19/Brazil/SP-HIAE-ID31/2020|EPI_ISL_861895|2020-07-31																																													P303L
hCoV-19/Brazil/SP-BT6824/2020|EPI_ISL_888672|2020-07-09																																													P303L
hCoV-19/Brazil/PE-IAM991/2020|EPI_ISL_572371|2020-05-06																																													P303L
hCoV-19/Brazil/SP-BT6799/2020|EPI_ISL_875549|2020-05-09																																													P303L
hCoV-19/Brazil/SP-BT6810/2020|EPI_ISL_875542|2020-08-09																																													P303L
hCoV-19/Brazil/SP-953/2020|EPI_ISL_861647|2020-05-25																																													P303L
hCoV-19/Brazil/SP-955/2020|EPI_ISL_861649|2020-05-28																																													P303L
hCoV-19/Brazil/TO-1175/2020|EPI_ISL_943977|2020-09-29																																													P303L
hCoV-19/Brazil/RJ-00575/2020|EPI_ISL_717959|2020-08-03																																													P303L
hCoV-19/Brazil/SP-341/2020|EPI_ISL_547571|2020-06-01																																													P303L
hCoV-19/Brazil/BA-15.1/2020|EPI_ISL_1068329|2020-08-18																																													P303L
hCoV-19/Brazil/BA-15/2020|EPI_ISL_978500|2020-08-18																																													P303L
hCoV-19/Brazil/PE-UFPE004/2020|EPI_ISL_1117390|2020-06-24																																													P303L
hCoV-19/Brazil/MS-1274/2020|EPI_ISL_1040844|2020-08-18																																													P303L
hCoV-19/Brazil/RS-FIOCRUZ-6242/2020|EPI_ISL_729843|2020-05-31																																													P303L
hCoV-19/Brazil/RS-27IMCHCPA/2020|EPI_ISL_1163708|2020-08																																													P303L
hCoV-19/Brazil/RS-12256/2020|EPI_ISL_943596|2020-05-20																																													P303L
hCoV-19/Brazil/RS-FIOCRUZ-6218/2020|EPI_ISL_729836|2020-05-27																																													P303L
hCoV-19/Brazil/RS-FIOCRUZ-6243/2020|EPI_ISL_729847|2020-06-02																																													P303L
hCoV-19/Brazil/RS-FIOCRUZ-6226/2020|EPI_ISL_729846|2020-05-29																																													P303L
hCoV-19/Brazil/RS-FIOCRUZ-15274/2020|EPI_ISL_729850|2020-07-17																																													P303L
hCoV-19/Brazil/PB-FIOCRUZ-29614/2020|EPI_ISL_792606|2020-08-11																																													P303L
hCoV-19/Brazil/PB-FIOCRUZ-16525/2020|EPI_ISL_792567|2020-06-10																																													P303L
hCoV-19/Brazil/PB-FIOCRUZ-29618/2020|EPI_ISL_792609|2020-08-20																																													P303L
hCoV-19/Brazil/PB-FIOCRUZ-29616/2020|EPI_ISL_792607|2020-08-12																																													P303L
hCoV-19/Brazil/SP-1127/2020|EPI_ISL_1039697|2020-09-26																																													P303L
hCoV-19/Brazil/MS-1277/2020|EPI_ISL_1040850|2020-07-22																																													P303L
hCoV-19/Brazil/MS-1294/2020|EPI_ISL_1139052|2020-06-27																																													P303L
hCoV-19/Brazil/SP-781/2020|EPI_ISL_861665|2020-07-02																																													P303L
hCoV-19/Brazil/MS-1259/2020|EPI_ISL_1040833|2020-09-20																																	Y102H												P303L
hCoV-19/Brazil/RS-15237/2020|EPI_ISL_943590|2020-06-02																																													P303L
hCoV-19/Brazil/RS-11918/2020|EPI_ISL_943595|2020-05-18																																													P303L
hCoV-19/Brazil/SP-1099/2020|EPI_ISL_985174|2020-08-19																																													P303L
hCoV-19/Brazil/PB-FIOCRUZ-29611/2020|EPI_ISL_792605|2020-08-10																																													P303L
hCoV-19/Brazil/SP-HIAE-ID37/2020|EPI_ISL_861901|2020-07-31																																													P303L
hCoV-19/Brazil/SP-1091/2020|EPI_ISL_977472|2020-08-08																																													P303L
hCoV-19/Brazil/MS-1273/2020|EPI_ISL_1040846|2020-08-17																																													P303L
hCoV-19/Brazil/TO-1174/2020|EPI_ISL_943976|2020-09-29																																													P303L
hCoV-19/Brazil/SP-352/2020|EPI_ISL_693204|2020-06-22																																													P303L
hCoV-19/Brazil/SP-792/2020|EPI_ISL_735429|2020-07-01																																													P303L
hCoV-19/Brazil/SP-1158/2020|EPI_ISL_977481|2020-08-18																																													P303L
hCoV-19/Brazil/SP-442/2020|EPI_ISL_603039|2020-07-17																																													P303L
hCoV-19/Brazil/SP-1133/2020|EPI_ISL_1039700|2020-09-28																																													P303L
hCoV-19/Brazil/SP-794/2020|EPI_ISL_735431|2020-07-02				77D																																									P303L
hCoV-19/Brazil/SP-772/2020|EPI_ISL_735420|2020-07-01																																													P303L
hCoV-19/Brazil/SP-240/2020|EPI_ISL_524468|2020-05-01																																													P303L
hCoV-19/Brazil/SP-BT6808/2020|EPI_ISL_875546|2020-08-09																																													P303L
hCoV-19/Brazil/PE-UFPE057/2020|EPI_ISL_1117412|2020-06-03																																													P303L
hCoV-19/Brazil/PE-UFPE024/2020|EPI_ISL_1117445|2020-06-29																																													P303L
hCoV-19/Brazil/PE-UFPE046/2020|EPI_ISL_1117382|2020-07-03																																													P303L
hCoV-19/Brazil/RJ-00507/2020|EPI_ISL_717900|2020-07-27																																													P303L
hCoV-19/Brazil/RJ-00515/2020|EPI_ISL_717904|2020-07-28																																													P303L
hCoV-19/Brazil/RJ-00529/2020|EPI_ISL_717915|2020-07-29																																													P303L
hCoV-19/Brazil/RJ-00440/2020|EPI_ISL_717835|2020-06-03																																													P303L
hCoV-19/Brazil/RJ-00512/2020|EPI_ISL_717903|2020-07-28																																										P244S			P303L
hCoV-19/Brazil/RJ-00517/2020|EPI_ISL_717906|2020-07-29																																													P303L
hCoV-19/Brazil/RJ-00578/2020|EPI_ISL_717962|2020-07-28																																													P303L
hCoV-19/Brazil/RJ-00518/2020|EPI_ISL_717907|2020-07-18																																													P303L
hCoV-19/Brazil/RJ-00520/2020|EPI_ISL_717908|2020-08-01																																													P303L
hCoV-19/Brazil/RJ-00528/2020|EPI_ISL_717914|2020-07-29																																													P303L
hCoV-19/Brazil/RJ-00530/2020|EPI_ISL_717916|2020-07-29																																													P303L
hCoV-19/Brazil/SP-1124/2020|EPI_ISL_985177|2020-08-17																																													P303L
hCoV-19/Brazil/PB-FIOCRUZ-29631/2020|EPI_ISL_792621|2020-09-30																																													P303L
hCoV-19/Brazil/TO-1171/2020|EPI_ISL_943973|2020-09-24																																													P303L
hCoV-19/Brazil/SP-397/2020|EPI_ISL_583505|2020-06-26																																													P303L
hCoV-19/Brazil/SP-1135/2020|EPI_ISL_1039702|2020-08-28																																													P303L
hCoV-19/Brazil/SP-740/2020|EPI_ISL_735401|2020-07-04																																													P303L
hCoV-19/Brazil/SP-966/2020|EPI_ISL_861659|2020-05-15																																													P303L
hCoV-19/Brazil/AM-20895258MP/2020|EPI_ISL_1068250|2020-06-22																																													P303L
hCoV-19/Brazil/AM-20892944LC/2020|EPI_ISL_1068235|2020-09-14																																													P303L
hCoV-19/Brazil/RJ-00407/2020|EPI_ISL_717809|2020-09-28																																													P303L
hCoV-19/Brazil/AM-20141562YS/2020|EPI_ISL_1068093|2020-09-01																																													P303L
hCoV-19/Brazil/SP-716/2020|EPI_ISL_693244|2020-07-02																																													P303L
hCoV-19/Brazil/SP-803/2020|EPI_ISL_861666|2020-05-30																																													P303L
hCoV-19/Brazil/PB-FIOCRUZ-29604/2020|EPI_ISL_792602|2020-09-28																																													P303L
hCoV-19/Brazil/AM-L87-CD2693/2020|EPI_ISL_1061031|2020-05-27																																													P303L
hCoV-19/Brazil/AM-20891507CM/2020|EPI_ISL_1068207|2020-07-24																										T6I																			P303L
hCoV-19/Brazil/PE-UFPE022/2020|EPI_ISL_1117443|2020-06-29																																													P303L
hCoV-19/Brazil/AM-20141937RS/2020|EPI_ISL_801387|2020-09-12																																													P303L
hCoV-19/Brazil/AM-20141978DR/2020|EPI_ISL_801388|2020-09-12																																													P303L
hCoV-19/Brazil/SP-1096/2020|EPI_ISL_985170|2020-08-28																																													P303L
hCoV-19/Brazil/TO-1172/2020|EPI_ISL_943974|2020-09-25																																													P303L
hCoV-19/Brazil/SP-1090/2020|EPI_ISL_977471|2020-08-10																																													P303L
hCoV-19/Brazil/RS-FIOCRUZ-15279/2020|EPI_ISL_729845|2020-07-28																																													P303L
hCoV-19/Brazil/PB-FIOCRUZ-29617/2020|EPI_ISL_792608|2020-08-19																																													P303L
hCoV-19/Brazil/RJ-06020/2020|EPI_ISL_636737|2020-05-29																																													P303L
hCoV-19/Brazil/AM-20141735HN/2020|EPI_ISL_1068097|2020-09-18																					P37S																								P303L
hCoV-19/Brazil/PB-FIOCRUZ-16615/2020|EPI_ISL_792595|2020-07-01																																													P303L
hCoV-19/Brazil/RS-36850/2020|EPI_ISL_943584|2020-08-04																																													P303L
hCoV-19/Brazil/RS-32082/2020|EPI_ISL_943580|2020-07-16																																													P303L
hCoV-19/Brazil/RS-33589/2020|EPI_ISL_930856|2020-07-23																																													P303L
hCoV-19/Brazil/RS-38171/2020|EPI_ISL_942897|2020-08-06																																													P303L
hCoV-19/Brazil/RS-12423/2020|EPI_ISL_943589|2020-05-18																																													P303L
hCoV-19/Brazil/PA-IEC176228/2020|EPI_ISL_848608|2020-08-11																																													P303L
hCoV-19/Brazil/DF-1028R1/2020|EPI_ISL_882657|2020-07-23																																													P303L
hCoV-19/Brazil/SP-BT6815/2020|EPI_ISL_875540|2020-07-09																																													P303L
hCoV-19/Brazil/AM-20892520WS/2020|EPI_ISL_1068231|2020-07-24																																													P303L
hCoV-19/Brazil/AM-20892521AG/2020|EPI_ISL_1068232|2020-07-24																																													P303L
hCoV-19/Brazil/AM-20892974ES/2020|EPI_ISL_1068237|2020-09-15																																													P303L
hCoV-19/Brazil/SP-BT6798/2020|EPI_ISL_875543|2020-05-09																																													P303L
hCoV-19/Brazil/RS-39340/2020|EPI_ISL_943586|2020-08-07																																													P303L
hCoV-19/Brazil/SP-HIAE-ID19/2020|EPI_ISL_861884|2020-08-01																																													P303L
hCoV-19/Brazil/RS-38094/2020|EPI_ISL_943588|2020-08-06																																													P303L
hCoV-19/Brazil/SP-416/2020|EPI_ISL_693211|2020-07-06																																													P303L
hCoV-19/Brazil/SP-HIAE-ID20/2020|EPI_ISL_861885|2020-09-09																																													P303L
hCoV-19/Brazil/SP-407/2020|EPI_ISL_583501|2020-07-08																																													P303L
hCoV-19/Brazil/SP-406/2020|EPI_ISL_547578|2020-07-05
Amino acid substitution	E5D	S7N	D30N	77D	M129I	P133S	T148I	K165R	S170N	P178H	T187I	T19I	T21I	L49H	T67I	L69M	P71S	76I	P8S	A32V	P37S	M63I	K95R	K124C	L138F	T6I	F15L	S48F	K71E	K71R	A77V	D89H	Y102H	K139N	K140R	Y143C	G159C	M176I	I181V	P207L	L227F	P244S	T256A	T256M	P303L	G325K	L331S	H335G	A359S
Quantity	2	1	1	1	1	1	1	1	1	1	1	2	2	3	2	1	1	1	1	3	1	2	1	1	2	1	1	1	1	1	1	1	11	1	1	1	1	2	6	1	1	1	1	1	713	1	1	1	1
Frequency (%)	0.277778	0.138889	0.138889	0.138889	0.138889	0.138889	0.138889	0.138889	0.138889	0.138889	0.138889	0.277778	0.277778	0.416667	0.277778	0.138889	0.138889	0.138889	0.138889	0.416667	0.138889	0.277778	0.138889	0.138889	0.277778	0.138889	0.138889	0.138889	0.138889	0.138889	0.138889	0.138889	1.52778	0.138889	0.138889	0.138889	0.138889	0.277778	0.833333	0.138889	0.138889	0.138889	0.138889	0.138889	99.0278	0.138889	0.138889	0.138889	0.138889
[truncated: 53 more columns]

## Sheet: NSP14 - E
Supplementary table 2: Description of all amino acid substitutions identified sequences of SARS-Cov-2 of samples collected in Brazil in the period from May to September, deposited at GISAID database and available on March 15th, 2021. The frequency of each substitution and the nature of the mutation are shown.
SEQUÊNCIAS / POSIÇÃO NT	NSP14
hCoV-19/Brazil/RS-13367/2020|EPI_ISL_831681|2020-07-02																																												L406X
hCoV-19/Brazil/RS-9881/2020|EPI_ISL_831678|2020-05-31
hCoV-19/Brazil/RS-26977/2020|EPI_ISL_831940|2020-09-10
hCoV-19/Brazil/RS-11569/2020|EPI_ISL_831646|2020-06-17
hCoV-19/Brazil/PA-IEC173156/2020|EPI_ISL_848609|2020-07-13
hCoV-19/Brazil/RS-25833/2020|EPI_ISL_831939|2020-09-03
hCoV-19/Brazil/RJ-00532/2020|EPI_ISL_717918|2020-06-02
hCoV-19/Brazil/RS-13368/2020|EPI_ISL_831683|2020-07-01
hCoV-19/Brazil/RS-13979/2020|EPI_ISL_831685|2020-07-06
hCoV-19/Brazil/RS-22838/2020|EPI_ISL_831892|2020-08-19																A119V
hCoV-19/Brazil/RJ-00473/2020|EPI_ISL_717868|2020-08-05
hCoV-19/Brazil/AC-IEC169737/2020|EPI_ISL_848612|2020-06-10
hCoV-19/Brazil/RS-24277/2020|EPI_ISL_831898|2020-08-26
hCoV-19/Brazil/PA-IEC173145/2020|EPI_ISL_848611|2020-06-11
hCoV-19/Brazil/PA-IEC173137/2020|EPI_ISL_848615|2020-05-05
hCoV-19/Brazil/RJ-00456/2020|EPI_ISL_717851|2020-06-01
hCoV-19/Brazil/AC-IEC169749/2020|EPI_ISL_848613|2020-06-04
hCoV-19/Brazil/RS-27623/2020|EPI_ISL_832009|2020-09-16
hCoV-19/Brazil/RS-24565/2020|EPI_ISL_831938|2020-08-27
hCoV-19/Brazil/RS-15371/2020|EPI_ISL_831688|2020-07-15
hCoV-19/Brazil/RR-IEC176364/2020|EPI_ISL_848610|2020-06-24
hCoV-19/Brazil/PA-IEC173152/2020|EPI_ISL_848614|2020-06-01
hCoV-19/Brazil/RS-24285/2020|EPI_ISL_831913|2020-08-24
hCoV-19/Brazil/RS-11069/2020|EPI_ISL_831474|2020-06-12
hCoV-19/Brazil/SP-249/2020|EPI_ISL_693198|2020-05-04
hCoV-19/Brazil/SP-HIAE-ID10/2020|EPI_ISL_861875|2020-07-16
hCoV-19/Brazil/RJ-00355/2020|EPI_ISL_623158|2020-05-07
hCoV-19/Brazil/RS-FIOCRUZ-6197/2020|EPI_ISL_729829|2020-05-13													I87V
hCoV-19/Brazil/RS-FIOCRUZ-6198/2020|EPI_ISL_729830|2020-05-14													I87V
hCoV-19/Brazil/RJ-00342/2020|EPI_ISL_623145|2020-05-18
hCoV-19/Brazil/RJ-00525/2020|EPI_ISL_717911|2020-06-01
hCoV-19/Brazil/RJ-00439/2020|EPI_ISL_717834|2020-06-02
hCoV-19/Brazil/RJ-00450/2020|EPI_ISL_717845|2020-06-01																		V125F
hCoV-19/Brazil/RJ-01020R2/2020|EPI_ISL_636835|2020-05-29																		V125F
hCoV-19/Brazil/RJ-0720R2/2020|EPI_ISL_636837|2020-05-29																		V125F
hCoV-19/Brazil/RJ-00437/2020|EPI_ISL_717832|2020-06-01
hCoV-19/Brazil/RJ-00475/2020|EPI_ISL_717870|2020-09-04
hCoV-19/Brazil/RJ-00476/2020|EPI_ISL_717871|2020-09-04
hCoV-19/Brazil/RJ-00477/2020|EPI_ISL_717872|2020-09-04
hCoV-19/Brazil/PE-UFPE027/2020|EPI_ISL_1117448|2020-07-02
hCoV-19/Brazil/RS-11262/2020|EPI_ISL_831645|2020-06-15
hCoV-19/Brazil/RS-11574/2020|EPI_ISL_831660|2020-06-17
hCoV-19/Brazil/RJ-00451/2020|EPI_ISL_717846|2020-06-01
hCoV-19/Brazil/RJ-00467/2020|EPI_ISL_717862|2020-07-08
hCoV-19/Brazil/PE-UFPE015/2020|EPI_ISL_1117400|2020-06-26
hCoV-19/Brazil/PE-UFPE014/2020|EPI_ISL_1117399|2020-06-26
hCoV-19/Brazil/PE-UFPE054/2020|EPI_ISL_1117409|2020-06-02
hCoV-19/Brazil/PE-UFPE025/2020|EPI_ISL_1117446|2020-07-02
hCoV-19/Brazil/PE-UFPE055/2020|EPI_ISL_1117410|2020-06-02
hCoV-19/Brazil/PE-UFPE056/2020|EPI_ISL_1117411|2020-06-02
hCoV-19/Brazil/PE-UFPE069/2020|EPI_ISL_1117424|2020-06-03
hCoV-19/Brazil/PE-UFPE061/2020|EPI_ISL_1117416|2020-06-03
hCoV-19/Brazil/PE-UFPE066/2020|EPI_ISL_1117421|2020-06-03			P43L				T75X	R76X	E77X	E78X	A79X
hCoV-19/Brazil/PE-UFPE026/2020|EPI_ISL_1117447|2020-07-02
hCoV-19/Brazil/PE-UFPE068/2020|EPI_ISL_1117423|2020-06-03
hCoV-19/Brazil/PE-UFPE008/2020|EPI_ISL_1117430|2020-06-25
hCoV-19/Brazil/PE-UFPE070/2020|EPI_ISL_1117425|2020-06-03
hCoV-19/Brazil/PE-UFPE018/2020|EPI_ISL_1117395|2020-06-26																									L177F
hCoV-19/Brazil/PE-UFPE006/2020|EPI_ISL_1117440|2020-06-25
hCoV-19/Brazil/PE-UFPE016/2020|EPI_ISL_1117393|2020-06-26
hCoV-19/Brazil/PE-UFPE030/2020|EPI_ISL_1117428|2020-07-02
hCoV-19/Brazil/PE-UFPE028/2020|EPI_ISL_1117435|2020-07-02												A85S
hCoV-19/Brazil/PE-UFPE009/2020|EPI_ISL_1117431|2020-06-25
hCoV-19/Brazil/PE-UFPE034/2020|EPI_ISL_1117432|2020-07-02
hCoV-19/Brazil/PE-UFPE017/2020|EPI_ISL_1117394|2020-06-26
hCoV-19/Brazil/PE-UFPE058/2020|EPI_ISL_1117413|2020-06-03
hCoV-19/Brazil/PE-UFPE050/2020|EPI_ISL_1117429|2020-07-03
hCoV-19/Brazil/PE-UFPE002/2020|EPI_ISL_1117388|2020-06-24
hCoV-19/Brazil/PE-UFPE064/2020|EPI_ISL_1117419|2020-06-03
hCoV-19/Brazil/PE-UFPE048/2020|EPI_ISL_1117449|2020-07-03
hCoV-19/Brazil/PE-UFPE041/2020|EPI_ISL_1117401|2020-07-03
hCoV-19/Brazil/PE-UFPE012/2020|EPI_ISL_1117397|2020-06-26
hCoV-19/Brazil/PE-UFPE013/2020|EPI_ISL_1117398|2020-06-26
hCoV-19/Brazil/PE-UFPE031/2020|EPI_ISL_1117405|2020-07-02
hCoV-19/Brazil/PE-UFPE067/2020|EPI_ISL_1117422|2020-06-03
hCoV-19/Brazil/RJ-00505/2020|EPI_ISL_717899|2020-07-27
hCoV-19/Brazil/PE-UFPE021/2020|EPI_ISL_1117438|2020-06-26
hCoV-19/Brazil/RJ-00458/2020|EPI_ISL_717853|2020-07-01
hCoV-19/Brazil/PE-UFPE033/2020|EPI_ISL_1117386|2020-07-02			P43S
hCoV-19/Brazil/PE-UFPE011/2020|EPI_ISL_1117392|2020-06-25
hCoV-19/Brazil/RS-19337/2020|EPI_ISL_831689|2020-08-03
hCoV-19/Brazil/RJ-00414/2020|EPI_ISL_717816|2020-09-03
hCoV-19/Brazil/RJ-00415/2020|EPI_ISL_717817|2020-09-04
hCoV-19/Brazil/RJ-00522/2020|EPI_ISL_717909|2020-07-29
hCoV-19/Brazil/RJ-00531/2020|EPI_ISL_717917|2020-07-29
hCoV-19/Brazil/RJ-00460/2020|EPI_ISL_717855|2020-07-01
hCoV-19/Brazil/RJ-00466/2020|EPI_ISL_717861|2020-07-08
hCoV-19/Brazil/RJ-00468/2020|EPI_ISL_717863|2020-08-03
hCoV-19/Brazil/RS-19RMNNHCPA/2020|EPI_ISL_1163701|2020-06
hCoV-19/Brazil/RS-26AVGFHCPA/2020|EPI_ISL_1163707|2020-08
hCoV-19/Brazil/RS-20IFHCPA/2020|EPI_ISL_1163702|2020-06
hCoV-19/Brazil/RS-23MBSHCPA/2020|EPI_ISL_1163704|2020-07
hCoV-19/Brazil/RS-28DBCHCPA/2020|EPI_ISL_1163709|2020-09
hCoV-19/Brazil/RS-29VDCHCPA/2020|EPI_ISL_1163710|2020-09
hCoV-19/Brazil/RS-30HGGHCPA/2020|EPI_ISL_1163711|2020-09
hCoV-19/Brazil/RS-22MSFHCPA/2020|EPI_ISL_1163703|2020-07
hCoV-19/Brazil/RS-25RCFHCPA/2020|EPI_ISL_1163706|2020-08
hCoV-19/Brazil/RS-24RPSHCPA/2020|EPI_ISL_1163705|2020-07
hCoV-19/Brazil/RJ-00533/2020|EPI_ISL_717919|2020-06-02
hCoV-19/Brazil/SP-HIAE-ID33/2020|EPI_ISL_861897|2020-07-31
hCoV-19/Brazil/RJ-INCA-I57/2020|EPI_ISL_513583|2020-05-05
hCoV-19/Brazil/RJ-00472/2020|EPI_ISL_717867|2020-08-04
hCoV-19/Brazil/RJ-00463/2020|EPI_ISL_717858|2020-07-02
hCoV-19/Brazil/PB-FIOCRUZ-29624/2020|EPI_ISL_792614|2020-09-21
hCoV-19/Brazil/PB-FIOCRUZ-29630/2020|EPI_ISL_792620|2020-09-30
hCoV-19/Brazil/PB-FIOCRUZ-29627/2020|EPI_ISL_792617|2020-09-24
hCoV-19/Brazil/PB-FIOCRUZ-16521/2020|EPI_ISL_792563|2020-05-25
hCoV-19/Brazil/PB-FIOCRUZ-16522/2020|EPI_ISL_792564|2020-05-25
hCoV-19/Brazil/RS-FIOCRUZ-6215/2020|EPI_ISL_729835|2020-05-20
hCoV-19/Brazil/RS-FIOCRUZ-6196/2020|EPI_ISL_729828|2020-05-12
hCoV-19/Brazil/PB-FIOCRUZ-16524/2020|EPI_ISL_792566|2020-06-16
hCoV-19/Brazil/PB-FIOCRUZ-16526/2020|EPI_ISL_792568|2020-06-26
hCoV-19/Brazil/PB-FIOCRUZ-16527/2020|EPI_ISL_792569|2020-06-26
hCoV-19/Brazil/PB-FIOCRUZ-16523/2020|EPI_ISL_792565|2020-05-27
hCoV-19/Brazil/PB-FIOCRUZ-29622/2020|EPI_ISL_792612|2020-09-14
hCoV-19/Brazil/RS-FIOCRUZ-6183/2020|EPI_ISL_729822|2020-05-06
hCoV-19/Brazil/PB-FIOCRUZ-16617/2020|EPI_ISL_792597|2020-06-30
hCoV-19/Brazil/RS-FIOCRUZ-6195/2020|EPI_ISL_729794|2020-05-11
hCoV-19/Brazil/PB-FIOCRUZ-29610/2020|EPI_ISL_792604|2020-08-06
hCoV-19/Brazil/PB-FIOCRUZ-23854-R1/2020|EPI_ISL_792561|2020-06-23
hCoV-19/Brazil/RS-FIOCRUZ-6228/2020|EPI_ISL_729800|2020-05-28
hCoV-19/Brazil/RS-FIOCRUZ-6190/2020|EPI_ISL_729826|2020-05-11
hCoV-19/Brazil/RS-FIOCRUZ-6241/2020|EPI_ISL_729842|2020-06-01
hCoV-19/Brazil/RS-FIOCRUZ-6177/2020|EPI_ISL_729820|2020-05-06
hCoV-19/Brazil/RS-FIOCRUZ-6179/2020|EPI_ISL_729821|2020-05-06
hCoV-19/Brazil/RS-FIOCRUZ-6208/2020|EPI_ISL_729833|2020-05-19																															H228R
hCoV-19/Brazil/RS-FIOCRUZ-6222/2020|EPI_ISL_729837|2020-05-28																															H228R
hCoV-19/Brazil/RS-FIOCRUZ-6231/2020|EPI_ISL_729839|2020-05-29																															H228R
hCoV-19/Brazil/RS-FIOCRUZ-6240/2020|EPI_ISL_729841|2020-06-01
hCoV-19/Brazil/RS-FIOCRUZ-6227/2020|EPI_ISL_729838|2020-05-29
hCoV-19/Brazil/AL-FIOCRUZ-28258/2020|EPI_ISL_792640|2020-05-06
hCoV-19/Brazil/MS-1299/2020|EPI_ISL_1139055|2020-05-17
hCoV-19/Brazil/RS-FIOCRUZ-15283/2020|EPI_ISL_729802|2020-08-09																																				D291Y
hCoV-19/Brazil/PB-FIOCRUZ-16610/2020|EPI_ISL_792594|2020-05-19
hCoV-19/Brazil/PB-FIOCRUZ-29620/2020|EPI_ISL_792611|2020-08-31
hCoV-19/Brazil/PB-FIOCRUZ-29623/2020|EPI_ISL_792613|2020-09-16
hCoV-19/Brazil/PB-FIOCRUZ-29629/2020|EPI_ISL_792619|2020-09-24
hCoV-19/Brazil/PB-FIOCRUZ-29625/2020|EPI_ISL_792615|2020-09-21																																								H330Y
hCoV-19/Brazil/PB-FIOCRUZ-29626/2020|EPI_ISL_792616|2020-09-23
hCoV-19/Brazil/PB-FIOCRUZ-29628/2020|EPI_ISL_792618|2020-09-24
hCoV-19/Brazil/MS-1295/2020|EPI_ISL_1139053|2020-06-27
hCoV-19/Brazil/SP-354/2020|EPI_ISL_547574|2020-06-19
hCoV-19/Brazil/RJ-00454/2020|EPI_ISL_717849|2020-06-01
hCoV-19/Brazil/SP-1123/2020|EPI_ISL_985176|2020-08-17
hCoV-19/Brazil/RJ-00340/2020|EPI_ISL_623143|2020-05-11
hCoV-19/Brazil/SP-HIAE-ID46/2020|EPI_ISL_861910|2020-08-21
hCoV-19/Brazil/SP-761/2020|EPI_ISL_735414|2020-06-26
hCoV-19/Brazil/SP-1167/2020|EPI_ISL_977486|2020-08-11
hCoV-19/Brazil/RJ-00461/2020|EPI_ISL_717856|2020-07-02
hCoV-19/Brazil/RJ-00465/2020|EPI_ISL_717860|2020-07-06
hCoV-19/Brazil/RJ-00478/2020|EPI_ISL_717873|2020-09-08
hCoV-19/Brazil/RS-FIOCRUZ-6192/2020|EPI_ISL_729827|2020-05-12
hCoV-19/Brazil/RJ-00459/2020|EPI_ISL_717854|2020-07-01
hCoV-19/Brazil/RS-FIOCRUZ-6188/2020|EPI_ISL_729824|2020-05-10
hCoV-19/Brazil/RS-FIOCRUZ-15273/2020|EPI_ISL_729844|2020-07-17
hCoV-19/Brazil/RS-FIOCRUZ-6189/2020|EPI_ISL_729825|2020-05-10
hCoV-19/Brazil/SP-405/2020|EPI_ISL_547577|2020-07-06
hCoV-19/Brazil/SP-960/2020|EPI_ISL_861653|2020-05-13															T113I
hCoV-19/Brazil/RS-35834/2020|EPI_ISL_942375|2020-07-31
hCoV-19/Brazil/RS-34046/2020|EPI_ISL_930858|2020-07-24
hCoV-19/Brazil/RS-32830/2020|EPI_ISL_930855|2020-07-22
hCoV-19/Brazil/RJ-00446/2020|EPI_ISL_717841|2020-07-28
hCoV-19/Brazil/RS-38343/2020|EPI_ISL_942898|2020-08-07
hCoV-19/Brazil/RJ-UFRJ-57437/2020|EPI_ISL_492043|2020-05-25
hCoV-19/Brazil/RS-42751/2020|EPI_ISL_943575|2020-08-18
hCoV-19/Brazil/PE-UFPE062/2020|EPI_ISL_1117417|2020-06-03
hCoV-19/Brazil/MS-1269/2020|EPI_ISL_1040843|2020-08-27
hCoV-19/Brazil/RJ-INCA-I29/2020|EPI_ISL_513573|2020-05-04
hCoV-19/Brazil/MS-1262/2020|EPI_ISL_1040836|2020-09-18																																				D291Y
hCoV-19/Brazil/RJ-00579/2020|EPI_ISL_717963|2020-07-29
hCoV-19/Brazil/RJ-00580/2020|EPI_ISL_717964|2020-07-29
hCoV-19/Brazil/RJ-00574/2020|EPI_ISL_717958|2020-07-28
hCoV-19/Brazil/RJ-UFRJ-58090/2020|EPI_ISL_492046|2020-05-29														T97I
hCoV-19/Brazil/RS-16150/2020|EPI_ISL_943591|2020-06-04
hCoV-19/Brazil/SP-962/2020|EPI_ISL_861655|2020-05-12
hCoV-19/Brazil/RS-32831/2020|EPI_ISL_943577|2020-07-22
hCoV-19/Brazil/BA-11.1/2020|EPI_ISL_1068325|2020-06-28
hCoV-19/Brazil/BA-11/2020|EPI_ISL_978496|2020-06-28
hCoV-19/Brazil/BA-87/2020|EPI_ISL_1068370|2020-05-07
hCoV-19/Brazil/MS-1261/2020|EPI_ISL_1040835|2020-09-19
hCoV-19/Brazil/BA-12.1/2020|EPI_ISL_1068326|2020-07-30
hCoV-19/Brazil/BA-12/2020|EPI_ISL_978497|2020-07-30
hCoV-19/Brazil/BA-10.1/2020|EPI_ISL_1068324|2020-08-19
hCoV-19/Brazil/BA-10/2020|EPI_ISL_978495|2020-08-19
hCoV-19/Brazil/SP-1126/2020|EPI_ISL_1039696|2020-08-16
hCoV-19/Brazil/SP-661/2020|EPI_ISL_693228|2020-06-22
hCoV-19/Brazil/SP-324/2020|EPI_ISL_534317|2020-05-05
hCoV-19/Brazil/SP-342/2020|EPI_ISL_547573|2020-06-01
hCoV-19/Brazil/SP-1413R1/2020|EPI_ISL_984263|2020-09-29
hCoV-19/Brazil/PE-AMU0036/2020|EPI_ISL_502779|2020-06-24
hCoV-19/Brazil/PE-UFPE003/2020|EPI_ISL_1117389|2020-06-24
hCoV-19/Brazil/PE-UFPE039/2020|EPI_ISL_1117404|2020-07-03
hCoV-19/Brazil/PE-UFPE060/2020|EPI_ISL_1117415|2020-06-03
hCoV-19/Brazil/PE-UFPE020/2020|EPI_ISL_1117437|2020-06-26
hCoV-19/Brazil/PE-UFPE001/2020|EPI_ISL_1117387|2020-06-24
hCoV-19/Brazil/PE-UFPE036/2020|EPI_ISL_1117434|2020-07-02																																					K304R
hCoV-19/Brazil/SP-417/2020|EPI_ISL_547579|2020-07-07
hCoV-19/Brazil/SP-667/2020|EPI_ISL_693230|2020-06-13
hCoV-19/Brazil/PE-UFPE035/2020|EPI_ISL_1117433|2020-07-02
hCoV-19/Brazil/PE-UFPE010/2020|EPI_ISL_1117391|2020-06-25
hCoV-19/Brazil/SP-427/2020|EPI_ISL_603021|2020-07-15
hCoV-19/Brazil/SP-441/2020|EPI_ISL_603038|2020-07-20																								M169I
hCoV-19/Brazil/SP-689/2020|EPI_ISL_693235|2020-06-30
hCoV-19/Brazil/SP-434/2020|EPI_ISL_603031|2020-07-12																																										K349N
hCoV-19/Brazil/SP-594/2020|EPI_ISL_693218|2020-06-16																																										K349N
hCoV-19/Brazil/SP-658/2020|EPI_ISL_693227|2020-07-06
hCoV-19/Brazil/AM-20892494MS/2020|EPI_ISL_1068230|2020-07-20
hCoV-19/Brazil/AM-20890295AM/2020|EPI_ISL_1068189|2020-07-27
hCoV-19/Brazil/AM-20892533JB/2020|EPI_ISL_1068234|2020-07-28																				V136F
hCoV-19/Brazil/AM-20142002AL/2020|EPI_ISL_1068099|2020-09-29
hCoV-19/Brazil/AM-20892477WL/2020|EPI_ISL_1068228|2020-07-27
hCoV-19/Brazil/AM-20892523EN/2020|EPI_ISL_1068233|2020-07-26
hCoV-19/Brazil/AM-20892241JS/2020|EPI_ISL_1068224|2020-06-23
hCoV-19/Brazil/AM-20890090MA/2020|EPI_ISL_1068174|2020-05-18
hCoV-19/Brazil/AM-20890140CD/2020|EPI_ISL_1068180|2020-06-10
hCoV-19/Brazil/AM-20892974MN/2020|EPI_ISL_1068238|2020-05-12
hCoV-19/Brazil/AM-20893356IS/2020|EPI_ISL_1068239|2020-05-11
hCoV-19/Brazil/AM-20890079MS/2020|EPI_ISL_1068171|2020-06-06
hCoV-19/Brazil/AM-20890235AC/2020|EPI_ISL_1068187|2020-05-02
hCoV-19/Brazil/AM-20890244FP/2020|EPI_ISL_1068188|2020-05-03
hCoV-19/Brazil/AM-20890068AA/2020|EPI_ISL_1068170|2020-05-03
hCoV-19/Brazil/AM-20890125FV/2020|EPI_ISL_1068177|2020-05-18
hCoV-19/Brazil/AM-20141466MD/2020|EPI_ISL_1068091|2020-08-06
hCoV-19/Brazil/AM-20141493LR/2020|EPI_ISL_1068092|2020-08-05
hCoV-19/Brazil/AM-20890084SS/2020|EPI_ISL_1068173|2020-06-08
hCoV-19/Brazil/AM-20891666CS/2020|EPI_ISL_1068212|2020-05-23
hCoV-19/Brazil/AM-20891128MC/2020|EPI_ISL_1068201|2020-05-15
hCoV-19/Brazil/AM-20891184SB/2020|EPI_ISL_1068203|2020-05-18
hCoV-19/Brazil/AM-20892300TV/2020|EPI_ISL_1068227|2020-06-29
hCoV-19/Brazil/RO-04/2020|EPI_ISL_514134|2020-05-11
hCoV-19/Brazil/RO-06/2020|EPI_ISL_514136|2020-05-05
hCoV-19/Brazil/AM-20841585PM/2020|EPI_ISL_1068120|2020-09-02
hCoV-19/Brazil/AM-20891894JM/2020|EPI_ISL_1068216|2020-05-19
hCoV-19/Brazil/AM-20893481LS/2020|EPI_ISL_1068240|2020-05-12
hCoV-19/Brazil/RO-02/2020|EPI_ISL_514132|2020-05-11
hCoV-19/Brazil/AM-20895548CN/2020|EPI_ISL_1068251|2020-07-06
hCoV-19/Brazil/RO-05/2020|EPI_ISL_514135|2020-05-05
hCoV-19/Brazil/AM-20893844ED/2020|EPI_ISL_1068241|2020-05-21
hCoV-19/Brazil/RO-01/2020|EPI_ISL_514131|2020-05-11
hCoV-19/Brazil/RO-03/2020|EPI_ISL_514133|2020-05-11
hCoV-19/Brazil/RO-07/2020|EPI_ISL_514137|2020-05-05
hCoV-19/Brazil/RO-08/2020|EPI_ISL_514138|2020-06-05
hCoV-19/Brazil/AM-20890702BS/2020|EPI_ISL_1068197|2020-05-24
hCoV-19/Brazil/AM-20894648MM/2020|EPI_ISL_1068245|2020-06-10
hCoV-19/Brazil/AM-20894660LA/2020|EPI_ISL_1068247|2020-06-11
hCoV-19/Brazil/AM-20141721RM/2020|EPI_ISL_1068096|2020-09-17
hCoV-19/Brazil/AM-20890114ED/2020|EPI_ISL_801400|2020-09-14
hCoV-19/Brazil/AM-20890261MV/2020|EPI_ISL_801402|2020-05-03
hCoV-19/Brazil/AM-20892948LS/2020|EPI_ISL_801403|2020-05-12
hCoV-19/Brazil/AM-20890091VS/2020|EPI_ISL_1068175|2020-05-17
hCoV-19/Brazil/AM-20891688MN/2020|EPI_ISL_1068214|2020-06-09
hCoV-19/Brazil/AM-20890173FB/2020|EPI_ISL_1068182|2020-06-09
hCoV-19/Brazil/AM-20891898RL/2020|EPI_ISL_1068217|2020-05-19
hCoV-19/Brazil/AM-20895554JT/2020|EPI_ISL_1068252|2020-09-16
hCoV-19/Brazil/AM-20890046AA/2020|EPI_ISL_1068168|2020-05-17
hCoV-19/Brazil/AM-20141355VB/2020|EPI_ISL_1068089|2020-08-18
hCoV-19/Brazil/AM-20894654WF/2020|EPI_ISL_1068246|2020-06-11
hCoV-19/Brazil/AM-20892962AF/2020|EPI_ISL_1068236|2020-09-15
hCoV-19/Brazil/AM-20891904JB/2020|EPI_ISL_1068218|2020-05-19
hCoV-19/Brazil/AM-20893858ML/2020|EPI_ISL_1068242|2020-05-21
hCoV-19/Brazil/AM-20894176SC/2020|EPI_ISL_1068244|2020-05-26
hCoV-19/Brazil/AM-20891643FA/2020|EPI_ISL_1068211|2020-06-08
hCoV-19/Brazil/AM-20891680JR/2020|EPI_ISL_1068213|2020-06-10
hCoV-19/Brazil/AM-20890117JP/2020|EPI_ISL_801401|2020-09-15
hCoV-19/Brazil/AM-20890297AX/2020|EPI_ISL_1068190|2020-07-25
hCoV-19/Brazil/AM-20891452AC/2020|EPI_ISL_1068205|2020-07-12
hCoV-19/Brazil/AM-20891505PT/2020|EPI_ISL_1068206|2020-07-23
hCoV-19/Brazil/AM-20141399MC/2020|EPI_ISL_1068090|2020-08-28
hCoV-19/Brazil/AM-20891515LA/2020|EPI_ISL_1068208|2020-07-24
hCoV-19/Brazil/AM-20891550FA/2020|EPI_ISL_1068209|2020-07-29
hCoV-19/Brazil/AM-20895654ID/2020|EPI_ISL_1068254|2020-07-21
hCoV-19/Brazil/AM-20890083OP/2020|EPI_ISL_1068172|2020-06-06
hCoV-19/Brazil/AM-20895570KS/2020|EPI_ISL_1068253|2020-09-16
hCoV-19/Brazil/AM-20141671CB/2020|EPI_ISL_1068095|2020-09-15
hCoV-19/Brazil/RJ-00413/2020|EPI_ISL_717815|2020-09-03
hCoV-19/Brazil/RJ-00402/2020|EPI_ISL_717806|2020-09-03
hCoV-19/Brazil/RJ-00412/2020|EPI_ISL_717814|2020-09-03
hCoV-19/Brazil/AM-20891192AS/2020|EPI_ISL_1068204|2020-05-27
hCoV-19/Brazil/AM-20841891TC/2020|EPI_ISL_1068122|2020-09-17																																											S357I
hCoV-19/Brazil/AM-20892484AS/2020|EPI_ISL_1068229|2020-07-20
hCoV-19/Brazil/AM-20141582LB/2020|EPI_ISL_1068094|2020-09-04
hCoV-19/Brazil/AM-20141881JO/2020|EPI_ISL_1068098|2020-09-24
hCoV-19/Brazil/AM-20841592RS/2020|EPI_ISL_1068121|2020-09-02
hCoV-19/Brazil/AM-20890022AB/2020|EPI_ISL_801399|2020-06-09
hCoV-19/Brazil/AM-20141882LT/2020|EPI_ISL_801386|2020-09-24																													C208S
hCoV-19/Brazil/AM-20890012JJ/2020|EPI_ISL_801397|2020-08-24
hCoV-19/Brazil/AM-20890013MB/2020|EPI_ISL_801398|2020-08-24
hCoV-19/Brazil/SP-1456R1/2020|EPI_ISL_1121326|2020-08-17
hCoV-19/Brazil/SP-590/2020|EPI_ISL_693216|2020-07-05
hCoV-19/Brazil/MS-1270/2020|EPI_ISL_1121327|2020-07-31
hCoV-19/Brazil/SP-754/2020|EPI_ISL_735410|2020-07-03
hCoV-19/Brazil/SP-600/2020|EPI_ISL_515525|2020-06-30
hCoV-19/Brazil/SP-259/2020|EPI_ISL_524470|2020-05-06
hCoV-19/Brazil/BA-84/2020|EPI_ISL_1068367|2020-05-27
hCoV-19/Brazil/PE-UFPE042/2020|EPI_ISL_1117402|2020-07-03
hCoV-19/Brazil/PE-UFPE023/2020|EPI_ISL_1117444|2020-06-29
hCoV-19/Brazil/PE-UFPE059/2020|EPI_ISL_1117414|2020-06-03
hCoV-19/Brazil/SP-598/2020|EPI_ISL_693222|2020-06-16
hCoV-19/Brazil/PE-UFPE049/2020|EPI_ISL_1117385|2020-07-03
hCoV-19/Brazil/PE-UFPE051/2020|EPI_ISL_1117407|2020-06-02
hCoV-19/Brazil/SP-340/2020|EPI_ISL_534326|2020-05-01
hCoV-19/Brazil/SP-666/2020|EPI_ISL_693229|2020-06-16
hCoV-19/Brazil/SP-668/2020|EPI_ISL_693231|2020-06-27
hCoV-19/Brazil/SP-696/2020|EPI_ISL_693238|2020-06-30
hCoV-19/Brazil/PE-UFPE065/2020|EPI_ISL_1117420|2020-06-03
hCoV-19/Brazil/RR-IEC-176346/2020|EPI_ISL_918513|2020-06-01
hCoV-19/Brazil/SP-376/2020|EPI_ISL_603023|2020-06-07
hCoV-19/Brazil/SP-1098/2020|EPI_ISL_985173|2020-08-19
hCoV-19/Brazil/SP-694/2020|EPI_ISL_693237|2020-07-01
hCoV-19/Brazil/SP-969/2020|EPI_ISL_861662|2020-05-18
hCoV-19/Brazil/PE-UFPE071/2020|EPI_ISL_1117426|2020-06-03
hCoV-19/Brazil/PE-UFPE038/2020|EPI_ISL_1117442|2020-07-03
hCoV-19/Brazil/PE-UFPE005/2020|EPI_ISL_1117439|2020-06-25																	Y124F
hCoV-19/Brazil/PE-UFPE047/2020|EPI_ISL_1117403|2020-07-03
hCoV-19/Brazil/PE-UFPE040/2020|EPI_ISL_1117406|2020-07-03
hCoV-19/Brazil/SP-321/2020|EPI_ISL_534316|2020-05-02
hCoV-19/Brazil/SP-697/2020|EPI_ISL_693239|2020-06-30
hCoV-19/Brazil/RJ-INCA-I43/2020|EPI_ISL_513579|2020-05-04
hCoV-19/Brazil/RJ-INCA-I51/2020|EPI_ISL_513581|2020-05-05
hCoV-19/Brazil/RJ-00452/2020|EPI_ISL_717847|2020-06-01
hCoV-19/Brazil/RJ-00524/2020|EPI_ISL_717910|2020-05-31
hCoV-19/Brazil/RJ-00346/2020|EPI_ISL_623149|2020-05-08
hCoV-19/Brazil/RJ-00362/2020|EPI_ISL_623165|2020-05-05
hCoV-19/Brazil/RJ-00410/2020|EPI_ISL_717812|2020-06-01					P46L
hCoV-19/Brazil/RJ-00526/2020|EPI_ISL_717912|2020-06-02
hCoV-19/Brazil/RJ-00441/2020|EPI_ISL_717836|2020-06-03
hCoV-19/Brazil/RJ-00453/2020|EPI_ISL_717848|2020-06-01
hCoV-19/Brazil/RJ-00457/2020|EPI_ISL_717852|2020-06-01
hCoV-19/Brazil/SP-673/2020|EPI_ISL_693232|2020-05-30
hCoV-19/Brazil/BA-80/2020|EPI_ISL_1068363|2020-05-05
hCoV-19/Brazil/PE-UFPE063/2020|EPI_ISL_1117418|2020-06-03
hCoV-19/Brazil/PE-UFPE019/2020|EPI_ISL_1117396|2020-06-26
hCoV-19/Brazil/BA-83/2020|EPI_ISL_1068366|2020-05-04
hCoV-19/Brazil/BA-92/2020|EPI_ISL_1068375|2020-05-02
hCoV-19/Brazil/BA-91/2020|EPI_ISL_1068374|2020-05-09
hCoV-19/Brazil/BA-89/2020|EPI_ISL_1068372|2020-05-17
hCoV-19/Brazil/BA-86/2020|EPI_ISL_1068369|2020-05-19
hCoV-19/Brazil/BA-93/2020|EPI_ISL_1068376|2020-05-27
hCoV-19/Brazil/BA-88/2020|EPI_ISL_1068371|2020-05-11
hCoV-19/Brazil/BA-94/2020|EPI_ISL_1068377|2020-05-24
hCoV-19/Brazil/BA-90/2020|EPI_ISL_1068373|2020-05-25
hCoV-19/Brazil/RS-42436/2020|EPI_ISL_943574|2020-08-18
hCoV-19/Brazil/RS-32833/2020|EPI_ISL_943576|2020-07-16
hCoV-19/Brazil/RS-18256/2020|EPI_ISL_943593|2020-06-15
hCoV-19/Brazil/RJ-00358/2020|EPI_ISL_623161|2020-05-04
hCoV-19/Brazil/RJ-00438/2020|EPI_ISL_717833|2020-06-03
hCoV-19/Brazil/MG-FUNED-09-210/2020|EPI_ISL_1182550|2020-05-21																						M153I
hCoV-19/Brazil/PE-COV0260/2020|EPI_ISL_502875|2020-06-24
hCoV-19/Brazil/PE-UFPE052/2020|EPI_ISL_1117408|2020-06-02
hCoV-19/Brazil/PE-UFPE053/2020|EPI_ISL_1117383|2020-06-02
hCoV-19/Brazil/PE-UFPE043/2020|EPI_ISL_1117379|2020-07-03
hCoV-19/Brazil/PE-UFPE044/2020|EPI_ISL_1117380|2020-07-03
hCoV-19/Brazil/PE-UFPE045/2020|EPI_ISL_1117381|2020-07-03
hCoV-19/Brazil/PE-UFPE029/2020|EPI_ISL_1117427|2020-07-02
hCoV-19/Brazil/SP-793/2020|EPI_ISL_735430|2020-07-01
hCoV-19/Brazil/SP-777/2020|EPI_ISL_776765|2020-07-01
hCoV-19/Brazil/PE-UFPE032/2020|EPI_ISL_1117384|2020-07-02
hCoV-19/Brazil/SP-317/2020|EPI_ISL_534314|2020-05-04
hCoV-19/Brazil/SP-255/2020|EPI_ISL_534319|2020-05-06
hCoV-19/Brazil/SP-433/2020|EPI_ISL_603030|2020-07-11
hCoV-19/Brazil/SP-950/2020|EPI_ISL_861644|2020-05-05
hCoV-19/Brazil/SP-773/2020|EPI_ISL_735421|2020-07-01
hCoV-19/Brazil/SP-370/2020|EPI_ISL_583500|2020-06-29
hCoV-19/Brazil/SP-243/2020|EPI_ISL_693196|2020-05-02
hCoV-19/Brazil/SP-806/2020|EPI_ISL_861667|2020-06-29
hCoV-19/Brazil/SP-963/2020|EPI_ISL_861656|2020-05-15
hCoV-19/Brazil/SP-436/2020|EPI_ISL_603033|2020-07-13
hCoV-19/Brazil/SP-589/2020|EPI_ISL_693215|2020-07-06
hCoV-19/Brazil/SP-440/2020|EPI_ISL_603037|2020-07-20
hCoV-19/Brazil/SP-653/2020|EPI_ISL_693226|2020-06-16
hCoV-19/Brazil/SP-256/2020|EPI_ISL_534320|2020-05-05
hCoV-19/Brazil/SP-579/2020|EPI_ISL_693214|2020-07-19
hCoV-19/Brazil/SP-398/2020|EPI_ISL_603028|2020-06-30
hCoV-19/Brazil/BA-13.1/2020|EPI_ISL_1068327|2020-07-23
hCoV-19/Brazil/BA-81/2020|EPI_ISL_1068364|2020-05-17
hCoV-19/Brazil/BA-13/2020|EPI_ISL_978498|2020-07-23
hCoV-19/Brazil/RS-FIOCRUZ-6232/2020|EPI_ISL_729840|2020-05-28
hCoV-19/Brazil/SP-737/2020|EPI_ISL_735398|2020-07-09
hCoV-19/Brazil/SP-774/2020|EPI_ISL_735422|2020-06-20
hCoV-19/Brazil/SP-776/2020|EPI_ISL_776764|2020-07-01
hCoV-19/Brazil/SP-585/2020|EPI_ISL_735396|2020-07-05
hCoV-19/Brazil/SP-1162/2020|EPI_ISL_977483|2020-08-08
hCoV-19/Brazil/SP-439/2020|EPI_ISL_603036|2020-07-10
hCoV-19/Brazil/SP-844R1/2020|EPI_ISL_708529|2020-06-29
hCoV-19/Brazil/MS-1272/2020|EPI_ISL_1040848|2020-07-31
hCoV-19/Brazil/MS-1278/2020|EPI_ISL_1040851|2020-07-22
hCoV-19/Brazil/SP-425/2020|EPI_ISL_574594|2020-07-10
hCoV-19/Brazil/SP-395/2020|EPI_ISL_583504|2020-06-20
hCoV-19/Brazil/SP-778/2020|EPI_ISL_792115|2020-06-29
hCoV-19/Brazil/SP-438/2020|EPI_ISL_603035|2020-07-10																										I201T
hCoV-19/Brazil/SP-745/2020|EPI_ISL_735405|2020-06-16
hCoV-19/Brazil/SP-597/2020|EPI_ISL_693221|2020-06-16
hCoV-19/Brazil/SP-954/2020|EPI_ISL_861648|2020-05-28
hCoV-19/Brazil/SP-744/2020|EPI_ISL_735404|2020-07-04
hCoV-19/Brazil/SP-759/2020|EPI_ISL_735413|2020-06-17
hCoV-19/Brazil/SP-958/2020|EPI_ISL_861652|2020-05-09
hCoV-19/Brazil/MS-1303/2020|EPI_ISL_1139056|2020-05-14
hCoV-19/Brazil/SP-751/2020|EPI_ISL_735409|2020-06-17
hCoV-19/Brazil/TO-1173/2020|EPI_ISL_943975|2020-09-25
hCoV-19/Brazil/MS-1304/2020|EPI_ISL_1139057|2020-05-14
hCoV-19/Brazil/SP-383/2020|EPI_ISL_603024|2020-06-20
hCoV-19/Brazil/SP-390/2020|EPI_ISL_693213|2020-06-18
hCoV-19/Brazil/SP-801/2020|EPI_ISL_940608|2020-06-26
hCoV-19/Brazil/SP-393/2020|EPI_ISL_583502|2020-06-21
hCoV-19/Brazil/SP-784/2020|EPI_ISL_735424|2020-07-01
hCoV-19/Brazil/SP-429/2020|EPI_ISL_603022|2020-07-16
hCoV-19/Brazil/RJ-UFRJ-57721/2020|EPI_ISL_492044|2020-05-27
hCoV-19/Brazil/RJ-INCA-I34/2020|EPI_ISL_513575|2020-05-04
hCoV-19/Brazil/RJ-00455/2020|EPI_ISL_717850|2020-06-01
hCoV-19/Brazil/SP-163/2020|EPI_ISL_523959|2020-08-15
hCoV-19/Brazil/RS-40591/2020|EPI_ISL_942930|2020-08-13
hCoV-19/Brazil/RJ-DCV05/2020|EPI_ISL_509430|2020-07-20
hCoV-19/Brazil/RJ-DCVN2/2020|EPI_ISL_529139|2020-07-20
hCoV-19/Brazil/RJ-DCV1/2020|EPI_ISL_509431|2020-07-20
hCoV-19/Brazil/RJ-DCV3/2020|EPI_ISL_509432|2020-07-20
hCoV-19/Brazil/RJ-DCV5/2020|EPI_ISL_509433|2020-07-20
hCoV-19/Brazil/RJ-DCVN3/2020|EPI_ISL_529140|2020-07-20
hCoV-19/Brazil/RJ-DCVTV507Q/2020|EPI_ISL_509435|2020-07-20
hCoV-19/Brazil/RJ-DCVN5/2020|EPI_ISL_510536|2020-07-20
hCoV-19/Brazil/RJ-DCVN4/2020|EPI_ISL_510541|2020-07-20
hCoV-19/Brazil/RS-40476/2020|EPI_ISL_943587|2020-08-12
hCoV-19/Brazil/SP-973/2020|EPI_ISL_861664|2020-05-27
hCoV-19/Brazil/SP-967/2020|EPI_ISL_861660|2020-05-16
hCoV-19/Brazil/MS-1260/2020|EPI_ISL_1040834|2020-09-19																																							P327S
hCoV-19/Brazil/MS-1279/2020|EPI_ISL_1040849|2020-07-23																																							P327S
hCoV-19/Brazil/MS-1298/2020|EPI_ISL_1139054|2020-05-17
hCoV-19/Brazil/SP-735/2020|EPI_ISL_693248|2020-07-06
hCoV-19/Brazil/SP-384/2020|EPI_ISL_603025|2020-06-11
hCoV-19/Brazil/RJ-00316/2020|EPI_ISL_623119|2020-05-04
hCoV-19/Brazil/RJ-00344/2020|EPI_ISL_623147|2020-05-18
hCoV-19/Brazil/RJ-00341/2020|EPI_ISL_623144|2020-05-04
hCoV-19/Brazil/RJ-00527/2020|EPI_ISL_717913|2020-07-29
hCoV-19/Brazil/MS-1285/2020|EPI_ISL_1121329|2020-07-03																																							P327S
hCoV-19/Brazil/MS-1271/2020|EPI_ISL_1040847|2020-07-31																																							P327S
hCoV-19/Brazil/SP-748/2020|EPI_ISL_735406|2020-07-08
hCoV-19/Brazil/SP-586/2020|EPI_ISL_735397|2020-07-09
hCoV-19/Brazil/SP-758/2020|EPI_ISL_735412|2020-06-15
hCoV-19/Brazil/SP-400/2020|EPI_ISL_693208|2020-07-01
hCoV-19/Brazil/SP-968/2020|EPI_ISL_861661|2020-05-15				G44C
hCoV-19/Brazil/RJ-00411/2020|EPI_ISL_717813|2020-06-01
hCoV-19/Brazil/BA-03/2020|EPI_ISL_1068317|2020-06-28
hCoV-19/Brazil/BA-3/2020|EPI_ISL_978488|2020-06-28
hCoV-19/Brazil/BA-14.1/2020|EPI_ISL_1068328|2020-08-03
hCoV-19/Brazil/BA-14/2020|EPI_ISL_978499|2020-08-03
hCoV-19/Brazil/BA-1/2020|EPI_ISL_756293|2020-06-01
hCoV-19/Brazil/BA-05/2020|EPI_ISL_1068319|2020-05-21
hCoV-19/Brazil/BA-5/2020|EPI_ISL_978490|2020-05-21
hCoV-19/Brazil/BA-08/2020|EPI_ISL_1068322|2020-05-30
hCoV-19/Brazil/BA-8/2020|EPI_ISL_978493|2020-05-30
hCoV-19/Brazil/GO-1190R1/2020|EPI_ISL_943988|2020-06-24
hCoV-19/Brazil/SP-1097/2020|EPI_ISL_985172|2020-08-19
hCoV-19/Brazil/MS-1268/2020|EPI_ISL_1040841|2020-08-28
hCoV-19/Brazil/SP-361/2020|EPI_ISL_693206|2020-06-21
hCoV-19/Brazil/SP-719/2020|EPI_ISL_693245|2020-07-02
hCoV-19/Brazil/SP-325/2020|EPI_ISL_534318|2020-05-03
hCoV-19/Brazil/SP-329/2020|EPI_ISL_534321|2020-05-07
hCoV-19/Brazil/SP-692/2020|EPI_ISL_693236|2020-07-02
hCoV-19/Brazil/SP-591/2020|EPI_ISL_693217|2020-07-05
hCoV-19/Brazil/BA-95/2020|EPI_ISL_1068378|2020-05-03
hCoV-19/Brazil/PE-UFPE007/2020|EPI_ISL_1117441|2020-06-25
hCoV-19/Brazil/SP-961/2020|EPI_ISL_861654|2020-05-12
hCoV-19/Brazil/SP-437/2020|EPI_ISL_603034|2020-07-11
hCoV-19/Brazil/SP-688/2020|EPI_ISL_693234|2020-06-30
hCoV-19/Brazil/SP-698/2020|EPI_ISL_693240|2020-06-30
hCoV-19/Brazil/SP-841/2020|EPI_ISL_792114|2020-05-03
hCoV-19/Brazil/SP-353/2020|EPI_ISL_583496|2020-06-20
hCoV-19/Brazil/MS-1280/2020|EPI_ISL_1121328|2020-07-22
hCoV-19/Brazil/MS-1286/2020|EPI_ISL_1121330|2020-07-03
hCoV-19/Brazil/SP-388/2020|EPI_ISL_574596|2020-06-19
hCoV-19/Brazil/RJ-UFRJ-58271/2020|EPI_ISL_492048|2020-06-01
hCoV-19/Brazil/AL-FIOCRUZ-30273/2020|EPI_ISL_792644|2020-05-13
hCoV-19/Brazil/RJ-INCA-I30/2020|EPI_ISL_513574|2020-05-04
hCoV-19/Brazil/RJ-INCA-I35/2020|EPI_ISL_513576|2020-05-04
hCoV-19/Brazil/RJ-INCA-I44/2020|EPI_ISL_513580|2020-05-04
hCoV-19/Brazil/RJ-INCA-I39/2020|EPI_ISL_513578|2020-05-04
hCoV-19/Brazil/PE-IAM1309/2020|EPI_ISL_572386|2020-05-10
hCoV-19/Brazil/PE-IAM961/2020|EPI_ISL_572366|2020-05-02																																													S418X
hCoV-19/Brazil/RJ-INCA-I37/2020|EPI_ISL_513577|2020-05-04
hCoV-19/Brazil/RJ-INCA-I54/2020|EPI_ISL_513582|2020-05-05
hCoV-19/Brazil/SP-399/2020|EPI_ISL_603029|2020-06-22
hCoV-19/Brazil/PR-LRV-01/2020|EPI_ISL_510535|2020-05-08
hCoV-19/Brazil/RJ-UFRJ-57722/2020|EPI_ISL_492045|2020-05-27
hCoV-19/Brazil/SP-315/2020|EPI_ISL_534312|2020-05-01
hCoV-19/Brazil/RJ-00464/2020|EPI_ISL_717859|2020-07-03
hCoV-19/Brazil/RJ-00469/2020|EPI_ISL_717864|2020-08-03
hCoV-19/Brazil/RJ-UFRJ-2517/2020|EPI_ISL_492035|2020-05-29
hCoV-19/Brazil/RS-FIOCRUZ-6203/2020|EPI_ISL_729831|2020-05-14
hCoV-19/Brazil/PE-UFPE037/2020|EPI_ISL_1117436|2020-07-03
hCoV-19/Brazil/SP-796/2020|EPI_ISL_735433|2020-07-01
hCoV-19/Brazil/SP-254/2020|EPI_ISL_524469|2020-05-05
hCoV-19/Brazil/SP-750/2020|EPI_ISL_735408|2020-06-25
hCoV-19/Brazil/SP-253/2020|EPI_ISL_693199|2020-05-20
hCoV-19/Brazil/SP-366/2020|EPI_ISL_693207|2020-06-24
hCoV-19/Brazil/SP-742/2020|EPI_ISL_735402|2020-07-04
hCoV-19/Brazil/SP-358/2020|EPI_ISL_547576|2020-06-23
hCoV-19/Brazil/SP-1104/2020|EPI_ISL_1171620|2020-08-14
hCoV-19/Brazil/SP-965/2020|EPI_ISL_861658|2020-05-18
hCoV-19/Brazil/SP-951/2020|EPI_ISL_861645|2020-05-07
hCoV-19/Brazil/SP-952/2020|EPI_ISL_861646|2020-05-21
hCoV-19/Brazil/SP-802/2020|EPI_ISL_833156|2020-07-02
hCoV-19/Brazil/SP-864/2020|EPI_ISL_906067|2020-05-11
hCoV-19/Brazil/PB-FIOCRUZ-16606/2020|EPI_ISL_792593|2020-05-21
hCoV-19/Brazil/RS-FIOCRUZ-15276/2020|EPI_ISL_729857|2020-07-20
hCoV-19/Brazil/RS-FIOCRUZ-15287/2020|EPI_ISL_729860|2020-08-13
hCoV-19/Brazil/RS-FIOCRUZ-15288/2020|EPI_ISL_729849|2020-08-12
hCoV-19/Brazil/RS-FIOCRUZ-15282/2020|EPI_ISL_729858|2020-08-06
hCoV-19/Brazil/RS-FIOCRUZ-15278/2020|EPI_ISL_729848|2020-07-27
hCoV-19/Brazil/RS-FIOCRUZ-15285/2020|EPI_ISL_729859|2020-08-14
hCoV-19/Brazil/RS-FIOCRUZ-15291/2020|EPI_ISL_729855|2020-08-15	E2G
hCoV-19/Brazil/RS-FIOCRUZ-15281/2020|EPI_ISL_729852|2020-08-07
hCoV-19/Brazil/RS-FIOCRUZ-15292/2020|EPI_ISL_729861|2020-08-16
hCoV-19/Brazil/RS-FIOCRUZ-15275/2020|EPI_ISL_729856|2020-07-18
hCoV-19/Brazil/RS-41964/2020|EPI_ISL_942931|2020-08-14
hCoV-19/Brazil/RS-FIOCRUZ-15284/2020|EPI_ISL_729853|2020-08-12
hCoV-19/Brazil/RS-FIOCRUZ-15289/2020|EPI_ISL_729854|2020-08-14
hCoV-19/Brazil/RS-FIOCRUZ-15280/2020|EPI_ISL_729851|2020-07-28
hCoV-19/Brazil/SP-415/2020|EPI_ISL_693210|2020-07-06
hCoV-19/Brazil/SP-423/2020|EPI_ISL_693212|2020-07-06
hCoV-19/Brazil/SP-401/2020|EPI_ISL_693209|2020-07-01
hCoV-19/Brazil/SP-795/2020|EPI_ISL_735432|2020-07-02
hCoV-19/Brazil/SP-956/2020|EPI_ISL_861650|2020-05-08
hCoV-19/Brazil/SP-394/2020|EPI_ISL_583503|2020-06-22
hCoV-19/Brazil/SP-652/2020|EPI_ISL_693225|2020-07-06
hCoV-19/Brazil/SP-389/2020|EPI_ISL_574597|2020-06-18																											P203S
hCoV-19/Brazil/SP-360/2020|EPI_ISL_583498|2020-06-22
hCoV-19/Brazil/SP-739/2020|EPI_ISL_735400|2020-07-09
hCoV-19/Brazil/SP-368/2020|EPI_ISL_583499|2020-06-24
hCoV-19/Brazil/SP-710/2020|EPI_ISL_693243|2020-06-27
hCoV-19/Brazil/SP-356/2020|EPI_ISL_547575|2020-06-16		S28I
hCoV-19/Brazil/SP-702/2020|EPI_ISL_693242|2020-06-30
hCoV-19/Brazil/SP-699/2020|EPI_ISL_693241|2020-06-30
hCoV-19/Brazil/RJ-UFRJ-9331/2020|EPI_ISL_492036|2020-06-01					P46S
hCoV-19/Brazil/SP-BT6816/2020|EPI_ISL_875547|2020-08-09
hCoV-19/Brazil/SP-BT6674/2020|EPI_ISL_875548|2020-05-09
hCoV-19/Brazil/RS-33704/2020|EPI_ISL_930857|2020-07-23
hCoV-19/Brazil/RS-FIOCRUZ-15270/2020|EPI_ISL_729801|2020-07-13
hCoV-19/Brazil/RS-FIOCRUZ-15286/2020|EPI_ISL_729803|2020-08-14
hCoV-19/Brazil/SP-391/2020|EPI_ISL_574598|2020-06-20
hCoV-19/Brazil/SP-1102/2020|EPI_ISL_985175|2020-08-17
hCoV-19/Brazil/AM-20142019FJ/2020|EPI_ISL_1068100|2020-09-24																					H148Y
hCoV-19/Brazil/SP-387/2020|EPI_ISL_603027|2020-06-20
hCoV-19/Brazil/SP-678/2020|EPI_ISL_693233|2020-06-12
hCoV-19/Brazil/SP-1131/2020|EPI_ISL_1039699|2020-09-28
hCoV-19/Brazil/SP-765/2020|EPI_ISL_735417|2020-06-26
hCoV-19/Brazil/SP-749/2020|EPI_ISL_735407|2020-06-26
hCoV-19/Brazil/SP-766/2020|EPI_ISL_735418|2020-06-27
hCoV-19/Brazil/RS-36765/2020|EPI_ISL_943581|2020-08-03
hCoV-19/Brazil/SP-1120/2020|EPI_ISL_984246|2020-08-14
hCoV-19/Brazil/RJ-00474/2020|EPI_ISL_717869|2020-09-03
hCoV-19/Brazil/SP-318/2020|EPI_ISL_534315|2020-05-02
hCoV-19/Brazil/MS-1266/2020|EPI_ISL_1040840|2020-09-16
hCoV-19/Brazil/MS-1267/2020|EPI_ISL_1040842|2020-08-27
hCoV-19/Brazil/RJ-00470/2020|EPI_ISL_717865|2020-08-03
hCoV-19/Brazil/SP-789/2020|EPI_ISL_735427|2020-07-01
hCoV-19/Brazil/RJ-00471/2020|EPI_ISL_717866|2020-08-03
hCoV-19/Brazil/MS-1265/2020|EPI_ISL_1040839|2020-09-16
hCoV-19/Brazil/SP-1128/2020|EPI_ISL_1039698|2020-09-29
hCoV-19/Brazil/SP-721/2020|EPI_ISL_693246|2020-06-30
hCoV-19/Brazil/SP-1094/2020|EPI_ISL_977475|2020-08-13
hCoV-19/Brazil/SP-1156/2020|EPI_ISL_977480|2020-08-18
hCoV-19/Brazil/SP-1166/2020|EPI_ISL_977485|2020-08-13
hCoV-19/Brazil/SP-1109/2020|EPI_ISL_977478|2020-08-10
hCoV-19/Brazil/SP-1170/2020|EPI_ISL_977488|2020-08-13
hCoV-19/Brazil/SP-770/2020|EPI_ISL_735419|2020-07-01
hCoV-19/Brazil/MS-1264/2020|EPI_ISL_1040838|2020-09-18
hCoV-19/Brazil/MS-1275/2020|EPI_ISL_1040845|2020-08-18
hCoV-19/Brazil/SP-345/2020|EPI_ISL_583495|2020-06-13
hCoV-19/Brazil/SP-762/2020|EPI_ISL_735415|2020-06-25
hCoV-19/Brazil/RJ-00516/2020|EPI_ISL_717905|2020-07-28
hCoV-19/Brazil/RJ-UFRJ-58110/2020|EPI_ISL_492047|2020-05-29																																														A435V
hCoV-19/Brazil/SP-785/2020|EPI_ISL_735425|2020-06-20
hCoV-19/Brazil/MS-1263/2020|EPI_ISL_1040837|2020-09-18
hCoV-19/Brazil/SP-HIAE-ID05/2020|EPI_ISL_861871|2020-08-01
hCoV-19/Brazil/RS-FIOCRUZ-6205/2020|EPI_ISL_729832|2020-05-18
hCoV-19/Brazil/SP-764/2020|EPI_ISL_735416|2020-06-26
hCoV-19/Brazil/RS-FIOCRUZ-6184/2020|EPI_ISL_729823|2020-05-08
hCoV-19/Brazil/PB-FIOCRUZ-29619/2020|EPI_ISL_792610|2020-08-20
hCoV-19/Brazil/PB-FIOCRUZ-16616/2020|EPI_ISL_792596|2020-07-01
hCoV-19/Brazil/RS-36776/2020|EPI_ISL_943582|2020-08-04
hCoV-19/Brazil/SP-418/2020|EPI_ISL_547580|2020-07-09																																			K288R
hCoV-19/Brazil/SP-385/2020|EPI_ISL_603026|2020-06-21																																			K288R
hCoV-19/Brazil/SP-595/2020|EPI_ISL_693219|2020-06-16																																			K288R
hCoV-19/Brazil/SP-435/2020|EPI_ISL_603032|2020-07-13																																			K288R
hCoV-19/Brazil/SP-957/2020|EPI_ISL_861651|2020-05-10
hCoV-19/Brazil/RJ-00511/2020|EPI_ISL_717902|2020-07-27
hCoV-19/Brazil/RJ-00508/2020|EPI_ISL_717901|2020-07-30
hCoV-19/Brazil/RJ-00462/2020|EPI_ISL_717857|2020-07-02
hCoV-19/Brazil/SP-705/2020|EPI_ISL_693247|2020-06-30
hCoV-19/Brazil/PA-IEC169757/2020|EPI_ISL_1063789|2020-06-23
hCoV-19/Brazil/SP-577/2020|EPI_ISL_693205|2020-06-22
hCoV-19/Brazil/SP-1118/2020|EPI_ISL_984244|2020-08-24
hCoV-19/Brazil/SP-596/2020|EPI_ISL_693220|2020-07-01
hCoV-19/Brazil/SP-643/2020|EPI_ISL_693223|2020-07-02
hCoV-19/Brazil/SP-645/2020|EPI_ISL_693224|2020-07-02
hCoV-19/Brazil/SP-791/2020|EPI_ISL_735428|2020-07-02
hCoV-19/Brazil/SP-1092/2020|EPI_ISL_977473|2020-08-14
hCoV-19/Brazil/SP-964/2020|EPI_ISL_861657|2020-05-17
hCoV-19/Brazil/SP-1134/2020|EPI_ISL_1039701|2020-09-25
hCoV-19/Brazil/SP-756/2020|EPI_ISL_735411|2020-07-06																											P203S
hCoV-19/Brazil/SP-779/2020|EPI_ISL_792116|2020-07-02
hCoV-19/Brazil/SP-783/2020|EPI_ISL_735423|2020-07-01
hCoV-19/Brazil/SP-359/2020|EPI_ISL_583497|2020-06-17
hCoV-19/Brazil/SP-1103/2020|EPI_ISL_985171|2020-08-21
hCoV-19/Brazil/SP-786/2020|EPI_ISL_735426|2020-07-01						M49I
hCoV-19/Brazil/SP-1100/2020|EPI_ISL_985178|2020-08-15
hCoV-19/Brazil/SP-1117/2020|EPI_ISL_984243|2020-08-21
hCoV-19/Brazil/SP-1093/2020|EPI_ISL_977474|2020-08-14
hCoV-19/Brazil/SP-1163/2020|EPI_ISL_977484|2020-08-18
hCoV-19/Brazil/SP-1115/2020|EPI_ISL_984242|2020-08-13
hCoV-19/Brazil/SP-743/2020|EPI_ISL_735403|2020-07-04
hCoV-19/Brazil/SP-1107/2020|EPI_ISL_977477|2020-09-29
hCoV-19/Brazil/SP-1111/2020|EPI_ISL_977479|2020-08-09
hCoV-19/Brazil/SP-HIAE-ID26/2020|EPI_ISL_861891|2020-07-31
hCoV-19/Brazil/SP-HIAE-ID31/2020|EPI_ISL_861895|2020-07-31
hCoV-19/Brazil/SP-BT6824/2020|EPI_ISL_888672|2020-07-09
hCoV-19/Brazil/PE-IAM991/2020|EPI_ISL_572371|2020-05-06																																													S418X		S448X	D449X	S450X
hCoV-19/Brazil/SP-BT6799/2020|EPI_ISL_875549|2020-05-09
hCoV-19/Brazil/SP-BT6810/2020|EPI_ISL_875542|2020-08-09
hCoV-19/Brazil/SP-953/2020|EPI_ISL_861647|2020-05-25
hCoV-19/Brazil/SP-955/2020|EPI_ISL_861649|2020-05-28
hCoV-19/Brazil/TO-1175/2020|EPI_ISL_943977|2020-09-29
hCoV-19/Brazil/RJ-00575/2020|EPI_ISL_717959|2020-08-03
hCoV-19/Brazil/SP-341/2020|EPI_ISL_547571|2020-06-01
hCoV-19/Brazil/BA-15.1/2020|EPI_ISL_1068329|2020-08-18
hCoV-19/Brazil/BA-15/2020|EPI_ISL_978500|2020-08-18
hCoV-19/Brazil/PE-UFPE004/2020|EPI_ISL_1117390|2020-06-24
hCoV-19/Brazil/MS-1274/2020|EPI_ISL_1040844|2020-08-18
hCoV-19/Brazil/RS-FIOCRUZ-6242/2020|EPI_ISL_729843|2020-05-31
hCoV-19/Brazil/RS-27IMCHCPA/2020|EPI_ISL_1163708|2020-08
hCoV-19/Brazil/RS-12256/2020|EPI_ISL_943596|2020-05-20
hCoV-19/Brazil/RS-FIOCRUZ-6218/2020|EPI_ISL_729836|2020-05-27
hCoV-19/Brazil/RS-FIOCRUZ-6243/2020|EPI_ISL_729847|2020-06-02
hCoV-19/Brazil/RS-FIOCRUZ-6226/2020|EPI_ISL_729846|2020-05-29
hCoV-19/Brazil/RS-FIOCRUZ-15274/2020|EPI_ISL_729850|2020-07-17
hCoV-19/Brazil/PB-FIOCRUZ-29614/2020|EPI_ISL_792606|2020-08-11
hCoV-19/Brazil/PB-FIOCRUZ-16525/2020|EPI_ISL_792567|2020-06-10
hCoV-19/Brazil/PB-FIOCRUZ-29618/2020|EPI_ISL_792609|2020-08-20
hCoV-19/Brazil/PB-FIOCRUZ-29616/2020|EPI_ISL_792607|2020-08-12
hCoV-19/Brazil/SP-1127/2020|EPI_ISL_1039697|2020-09-26
hCoV-19/Brazil/MS-1277/2020|EPI_ISL_1040850|2020-07-22					P46L
hCoV-19/Brazil/MS-1294/2020|EPI_ISL_1139052|2020-06-27
hCoV-19/Brazil/SP-781/2020|EPI_ISL_861665|2020-07-02
hCoV-19/Brazil/MS-1259/2020|EPI_ISL_1040833|2020-09-20
hCoV-19/Brazil/RS-15237/2020|EPI_ISL_943590|2020-06-02
hCoV-19/Brazil/RS-11918/2020|EPI_ISL_943595|2020-05-18
hCoV-19/Brazil/SP-1099/2020|EPI_ISL_985174|2020-08-19
hCoV-19/Brazil/PB-FIOCRUZ-29611/2020|EPI_ISL_792605|2020-08-10
hCoV-19/Brazil/SP-HIAE-ID37/2020|EPI_ISL_861901|2020-07-31
hCoV-19/Brazil/SP-1091/2020|EPI_ISL_977472|2020-08-08
hCoV-19/Brazil/MS-1273/2020|EPI_ISL_1040846|2020-08-17																																							P327S
hCoV-19/Brazil/TO-1174/2020|EPI_ISL_943976|2020-09-29
hCoV-19/Brazil/SP-352/2020|EPI_ISL_693204|2020-06-22
hCoV-19/Brazil/SP-792/2020|EPI_ISL_735429|2020-07-01
hCoV-19/Brazil/SP-1158/2020|EPI_ISL_977481|2020-08-18
hCoV-19/Brazil/SP-442/2020|EPI_ISL_603039|2020-07-17
hCoV-19/Brazil/SP-1133/2020|EPI_ISL_1039700|2020-09-28
hCoV-19/Brazil/SP-794/2020|EPI_ISL_735431|2020-07-02
hCoV-19/Brazil/SP-772/2020|EPI_ISL_735420|2020-07-01
hCoV-19/Brazil/SP-240/2020|EPI_ISL_524468|2020-05-01
hCoV-19/Brazil/SP-BT6808/2020|EPI_ISL_875546|2020-08-09
hCoV-19/Brazil/PE-UFPE057/2020|EPI_ISL_1117412|2020-06-03
hCoV-19/Brazil/PE-UFPE024/2020|EPI_ISL_1117445|2020-06-29
hCoV-19/Brazil/PE-UFPE046/2020|EPI_ISL_1117382|2020-07-03
hCoV-19/Brazil/RJ-00507/2020|EPI_ISL_717900|2020-07-27
hCoV-19/Brazil/RJ-00515/2020|EPI_ISL_717904|2020-07-28
hCoV-19/Brazil/RJ-00529/2020|EPI_ISL_717915|2020-07-29
hCoV-19/Brazil/RJ-00440/2020|EPI_ISL_717835|2020-06-03
hCoV-19/Brazil/RJ-00512/2020|EPI_ISL_717903|2020-07-28
hCoV-19/Brazil/RJ-00517/2020|EPI_ISL_717906|2020-07-29
hCoV-19/Brazil/RJ-00578/2020|EPI_ISL_717962|2020-07-28
hCoV-19/Brazil/RJ-00518/2020|EPI_ISL_717907|2020-07-18
hCoV-19/Brazil/RJ-00520/2020|EPI_ISL_717908|2020-08-01
hCoV-19/Brazil/RJ-00528/2020|EPI_ISL_717914|2020-07-29																												R205C
hCoV-19/Brazil/RJ-00530/2020|EPI_ISL_717916|2020-07-29
hCoV-19/Brazil/SP-1124/2020|EPI_ISL_985177|2020-08-17
hCoV-19/Brazil/PB-FIOCRUZ-29631/2020|EPI_ISL_792621|2020-09-30
hCoV-19/Brazil/TO-1171/2020|EPI_ISL_943973|2020-09-24																							K165N
hCoV-19/Brazil/SP-397/2020|EPI_ISL_583505|2020-06-26
hCoV-19/Brazil/SP-1135/2020|EPI_ISL_1039702|2020-08-28
hCoV-19/Brazil/SP-740/2020|EPI_ISL_735401|2020-07-04
hCoV-19/Brazil/SP-966/2020|EPI_ISL_861659|2020-05-15
hCoV-19/Brazil/AM-20895258MP/2020|EPI_ISL_1068250|2020-06-22
hCoV-19/Brazil/AM-20892944LC/2020|EPI_ISL_1068235|2020-09-14
hCoV-19/Brazil/RJ-00407/2020|EPI_ISL_717809|2020-09-28																														R213L
hCoV-19/Brazil/AM-20141562YS/2020|EPI_ISL_1068093|2020-09-01
hCoV-19/Brazil/SP-716/2020|EPI_ISL_693244|2020-07-02
hCoV-19/Brazil/SP-803/2020|EPI_ISL_861666|2020-05-30
hCoV-19/Brazil/PB-FIOCRUZ-29604/2020|EPI_ISL_792602|2020-09-28
hCoV-19/Brazil/AM-L87-CD2693/2020|EPI_ISL_1061031|2020-05-27
hCoV-19/Brazil/AM-20891507CM/2020|EPI_ISL_1068207|2020-07-24
hCoV-19/Brazil/PE-UFPE022/2020|EPI_ISL_1117443|2020-06-29					P46L
hCoV-19/Brazil/AM-20141937RS/2020|EPI_ISL_801387|2020-09-12
hCoV-19/Brazil/AM-20141978DR/2020|EPI_ISL_801388|2020-09-12
hCoV-19/Brazil/SP-1096/2020|EPI_ISL_985170|2020-08-28
hCoV-19/Brazil/TO-1172/2020|EPI_ISL_943974|2020-09-25
hCoV-19/Brazil/SP-1090/2020|EPI_ISL_977471|2020-08-10
hCoV-19/Brazil/RS-FIOCRUZ-15279/2020|EPI_ISL_729845|2020-07-28																																A274S
hCoV-19/Brazil/PB-FIOCRUZ-29617/2020|EPI_ISL_792608|2020-08-19																																									D345Y
hCoV-19/Brazil/RJ-06020/2020|EPI_ISL_636737|2020-05-29																		V125F
hCoV-19/Brazil/AM-20141735HN/2020|EPI_ISL_1068097|2020-09-18
hCoV-19/Brazil/PB-FIOCRUZ-16615/2020|EPI_ISL_792595|2020-07-01
hCoV-19/Brazil/RS-36850/2020|EPI_ISL_943584|2020-08-04
hCoV-19/Brazil/RS-32082/2020|EPI_ISL_943580|2020-07-16
hCoV-19/Brazil/RS-33589/2020|EPI_ISL_930856|2020-07-23
hCoV-19/Brazil/RS-38171/2020|EPI_ISL_942897|2020-08-06
hCoV-19/Brazil/RS-12423/2020|EPI_ISL_943589|2020-05-18
hCoV-19/Brazil/PA-IEC176228/2020|EPI_ISL_848608|2020-08-11
hCoV-19/Brazil/DF-1028R1/2020|EPI_ISL_882657|2020-07-23
hCoV-19/Brazil/SP-BT6815/2020|EPI_ISL_875540|2020-07-09
hCoV-19/Brazil/AM-20892520WS/2020|EPI_ISL_1068231|2020-07-24
hCoV-19/Brazil/AM-20892521AG/2020|EPI_ISL_1068232|2020-07-24
hCoV-19/Brazil/AM-20892974ES/2020|EPI_ISL_1068237|2020-09-15
hCoV-19/Brazil/SP-BT6798/2020|EPI_ISL_875543|2020-05-09
hCoV-19/Brazil/RS-39340/2020|EPI_ISL_943586|2020-08-07
hCoV-19/Brazil/SP-HIAE-ID19/2020|EPI_ISL_861884|2020-08-01
hCoV-19/Brazil/RS-38094/2020|EPI_ISL_943588|2020-08-06																																	C285H	F286L
hCoV-19/Brazil/SP-416/2020|EPI_ISL_693211|2020-07-06																																						D324Y
hCoV-19/Brazil/SP-HIAE-ID20/2020|EPI_ISL_861885|2020-09-09																			N130K
hCoV-19/Brazil/SP-407/2020|EPI_ISL_583501|2020-07-08												A85S
hCoV-19/Brazil/SP-406/2020|EPI_ISL_547578|2020-07-05																																										K349N
Amino acid substitution	E2G	S28I	P43L	G44C	P46L	M49I	T75X	R76X	E77X	E78X	A79X	A85S	I87V	T97I	T113I	A119V	Y124F	V125F	N130K	V136F	H148Y	M153I	K165N	M169I	L177F	I201T	P203S	R205C	C208S	R213L	H228R	A274S	C285H	F286L	K288R	D291Y	K304R	D324Y	P327S	H330Y	D345Y	K349N	S357I	L406X	S418X	A435V	S448X	D449X	S450X
Quantity	1	1	2	1	4	1	1	1	1	1	1	2	2	1	1	1	1	4	1	1	1	1	1	1	1	1	2	1	1	1	3	1	1	1	4	2	1	1	5	1	1	3	1	1	2	1	1	1	1
Frequency (%)	0.138889	0.138889	0.277778	0.138889	0.555556	0.138889	0.138889	0.138889	0.138889	0.138889	0.138889	0.277778	0.277778	0.138889	0.138889	0.138889	0.138889	0.555556	0.138889	0.138889	0.138889	0.138889	0.138889	0.138889	0.138889	0.138889	0.277778	0.138889	0.138889	0.138889	0.416667	0.138889	0.138889	0.138889	0.555556	0.277778	0.138889	0.138889	0.694444	0.138889	0.138889	0.416667	0.138889	0.138889	0.277778	0.138889	0.138889	0.138889	0.138889
Amino acid substitution
Quantity
Frequency (%)
[truncated: 546 more columns]

## Sheet: M - ORF10
Supplementary table 2: Description of all amino acid substitutions identified sequences of SARS-Cov-2 of samples collected in Brazil in the period from May to September, deposited at GISAID database and available on March 15th, 2021. The frequency of each substitution and the nature of the mutation are shown.
SEQUÊNCIAS / POSIÇÃO NT	M: 26.523 - 27.191																										ORF6: 27.202 - 27.387									ORF7a: 27.394-27.759
hCoV-19/Brazil/RS-13367/2020|EPI_ISL_831681|2020-07-02
hCoV-19/Brazil/RS-9881/2020|EPI_ISL_831678|2020-05-31																																		I33T
hCoV-19/Brazil/RS-26977/2020|EPI_ISL_831940|2020-09-10																																		I33T
hCoV-19/Brazil/RS-11569/2020|EPI_ISL_831646|2020-06-17																																		I33T
hCoV-19/Brazil/PA-IEC173156/2020|EPI_ISL_848609|2020-07-13																																		I33T
hCoV-19/Brazil/RS-25833/2020|EPI_ISL_831939|2020-09-03										N41X
hCoV-19/Brazil/RJ-00532/2020|EPI_ISL_717918|2020-06-02																																		I33T
hCoV-19/Brazil/RS-13368/2020|EPI_ISL_831683|2020-07-01																																		I33T
hCoV-19/Brazil/RS-13979/2020|EPI_ISL_831685|2020-07-06																																		I33T
hCoV-19/Brazil/RS-22838/2020|EPI_ISL_831892|2020-08-19																																		I33T
hCoV-19/Brazil/RJ-00473/2020|EPI_ISL_717868|2020-08-05																																		I33T
hCoV-19/Brazil/AC-IEC169737/2020|EPI_ISL_848612|2020-06-10																																		I33T
hCoV-19/Brazil/RS-24277/2020|EPI_ISL_831898|2020-08-26																																		I33T
hCoV-19/Brazil/PA-IEC173145/2020|EPI_ISL_848611|2020-06-11
hCoV-19/Brazil/PA-IEC173137/2020|EPI_ISL_848615|2020-05-05
hCoV-19/Brazil/RJ-00456/2020|EPI_ISL_717851|2020-06-01																																		I33T
hCoV-19/Brazil/AC-IEC169749/2020|EPI_ISL_848613|2020-06-04																																		I33T
hCoV-19/Brazil/RS-27623/2020|EPI_ISL_832009|2020-09-16
hCoV-19/Brazil/RS-24565/2020|EPI_ISL_831938|2020-08-27
hCoV-19/Brazil/RS-15371/2020|EPI_ISL_831688|2020-07-15
hCoV-19/Brazil/RR-IEC176364/2020|EPI_ISL_848610|2020-06-24																																		I33T
hCoV-19/Brazil/PA-IEC173152/2020|EPI_ISL_848614|2020-06-01																																		I33T
hCoV-19/Brazil/RS-24285/2020|EPI_ISL_831913|2020-08-24																																		I33X
hCoV-19/Brazil/RS-11069/2020|EPI_ISL_831474|2020-06-12																																		I33T
hCoV-19/Brazil/SP-249/2020|EPI_ISL_693198|2020-05-04
hCoV-19/Brazil/SP-HIAE-ID10/2020|EPI_ISL_861875|2020-07-16
hCoV-19/Brazil/RJ-00355/2020|EPI_ISL_623158|2020-05-07																																		I33T
hCoV-19/Brazil/RS-FIOCRUZ-6197/2020|EPI_ISL_729829|2020-05-13																																		I33T
hCoV-19/Brazil/RS-FIOCRUZ-6198/2020|EPI_ISL_729830|2020-05-14																																		I33T
hCoV-19/Brazil/RJ-00342/2020|EPI_ISL_623145|2020-05-18																																		I33T
hCoV-19/Brazil/RJ-00525/2020|EPI_ISL_717911|2020-06-01																																		I33T
hCoV-19/Brazil/RJ-00439/2020|EPI_ISL_717834|2020-06-02																																		I33T
hCoV-19/Brazil/RJ-00450/2020|EPI_ISL_717845|2020-06-01																																		I33T
hCoV-19/Brazil/RJ-01020R2/2020|EPI_ISL_636835|2020-05-29																																		I33T
hCoV-19/Brazil/RJ-0720R2/2020|EPI_ISL_636837|2020-05-29																																		I33T
hCoV-19/Brazil/RJ-00437/2020|EPI_ISL_717832|2020-06-01																																		I33T
hCoV-19/Brazil/RJ-00475/2020|EPI_ISL_717870|2020-09-04																																		I33T
hCoV-19/Brazil/RJ-00476/2020|EPI_ISL_717871|2020-09-04																																		I33T
hCoV-19/Brazil/RJ-00477/2020|EPI_ISL_717872|2020-09-04																																		I33T
hCoV-19/Brazil/PE-UFPE027/2020|EPI_ISL_1117448|2020-07-02
hCoV-19/Brazil/RS-11262/2020|EPI_ISL_831645|2020-06-15
hCoV-19/Brazil/RS-11574/2020|EPI_ISL_831660|2020-06-17
hCoV-19/Brazil/RJ-00451/2020|EPI_ISL_717846|2020-06-01																																		I33T
hCoV-19/Brazil/RJ-00467/2020|EPI_ISL_717862|2020-07-08																																		I33T
hCoV-19/Brazil/PE-UFPE015/2020|EPI_ISL_1117400|2020-06-26
hCoV-19/Brazil/PE-UFPE014/2020|EPI_ISL_1117399|2020-06-26
hCoV-19/Brazil/PE-UFPE054/2020|EPI_ISL_1117409|2020-06-02
hCoV-19/Brazil/PE-UFPE025/2020|EPI_ISL_1117446|2020-07-02
hCoV-19/Brazil/PE-UFPE055/2020|EPI_ISL_1117410|2020-06-02
hCoV-19/Brazil/PE-UFPE056/2020|EPI_ISL_1117411|2020-06-02
hCoV-19/Brazil/PE-UFPE069/2020|EPI_ISL_1117424|2020-06-03
hCoV-19/Brazil/PE-UFPE061/2020|EPI_ISL_1117416|2020-06-03
hCoV-19/Brazil/PE-UFPE066/2020|EPI_ISL_1117421|2020-06-03
hCoV-19/Brazil/PE-UFPE026/2020|EPI_ISL_1117447|2020-07-02
hCoV-19/Brazil/PE-UFPE068/2020|EPI_ISL_1117423|2020-06-03
hCoV-19/Brazil/PE-UFPE008/2020|EPI_ISL_1117430|2020-06-25
hCoV-19/Brazil/PE-UFPE070/2020|EPI_ISL_1117425|2020-06-03
hCoV-19/Brazil/PE-UFPE018/2020|EPI_ISL_1117395|2020-06-26																																		I33T
hCoV-19/Brazil/PE-UFPE006/2020|EPI_ISL_1117440|2020-06-25																																		I33T
hCoV-19/Brazil/PE-UFPE016/2020|EPI_ISL_1117393|2020-06-26																																		I33T
hCoV-19/Brazil/PE-UFPE030/2020|EPI_ISL_1117428|2020-07-02
hCoV-19/Brazil/PE-UFPE028/2020|EPI_ISL_1117435|2020-07-02
hCoV-19/Brazil/PE-UFPE009/2020|EPI_ISL_1117431|2020-06-25
hCoV-19/Brazil/PE-UFPE034/2020|EPI_ISL_1117432|2020-07-02
hCoV-19/Brazil/PE-UFPE017/2020|EPI_ISL_1117394|2020-06-26
hCoV-19/Brazil/PE-UFPE058/2020|EPI_ISL_1117413|2020-06-03
hCoV-19/Brazil/PE-UFPE050/2020|EPI_ISL_1117429|2020-07-03
hCoV-19/Brazil/PE-UFPE002/2020|EPI_ISL_1117388|2020-06-24
hCoV-19/Brazil/PE-UFPE064/2020|EPI_ISL_1117419|2020-06-03
hCoV-19/Brazil/PE-UFPE048/2020|EPI_ISL_1117449|2020-07-03
hCoV-19/Brazil/PE-UFPE041/2020|EPI_ISL_1117401|2020-07-03
hCoV-19/Brazil/PE-UFPE012/2020|EPI_ISL_1117397|2020-06-26
hCoV-19/Brazil/PE-UFPE013/2020|EPI_ISL_1117398|2020-06-26
hCoV-19/Brazil/PE-UFPE031/2020|EPI_ISL_1117405|2020-07-02																																		I33T
hCoV-19/Brazil/PE-UFPE067/2020|EPI_ISL_1117422|2020-06-03
hCoV-19/Brazil/RJ-00505/2020|EPI_ISL_717899|2020-07-27																																		I33T
hCoV-19/Brazil/PE-UFPE021/2020|EPI_ISL_1117438|2020-06-26
hCoV-19/Brazil/RJ-00458/2020|EPI_ISL_717853|2020-07-01																																		I33T
hCoV-19/Brazil/PE-UFPE033/2020|EPI_ISL_1117386|2020-07-02
hCoV-19/Brazil/PE-UFPE011/2020|EPI_ISL_1117392|2020-06-25
hCoV-19/Brazil/RS-19337/2020|EPI_ISL_831689|2020-08-03
hCoV-19/Brazil/RJ-00414/2020|EPI_ISL_717816|2020-09-03
hCoV-19/Brazil/RJ-00415/2020|EPI_ISL_717817|2020-09-04
hCoV-19/Brazil/RJ-00522/2020|EPI_ISL_717909|2020-07-29																																		I33T
hCoV-19/Brazil/RJ-00531/2020|EPI_ISL_717917|2020-07-29																																		I33T
hCoV-19/Brazil/RJ-00460/2020|EPI_ISL_717855|2020-07-01																																		I33T
hCoV-19/Brazil/RJ-00466/2020|EPI_ISL_717861|2020-07-08																																		I33T
hCoV-19/Brazil/RJ-00468/2020|EPI_ISL_717863|2020-08-03																																		I33T
hCoV-19/Brazil/RS-19RMNNHCPA/2020|EPI_ISL_1163701|2020-06
hCoV-19/Brazil/RS-26AVGFHCPA/2020|EPI_ISL_1163707|2020-08
hCoV-19/Brazil/RS-20IFHCPA/2020|EPI_ISL_1163702|2020-06
hCoV-19/Brazil/RS-23MBSHCPA/2020|EPI_ISL_1163704|2020-07
hCoV-19/Brazil/RS-28DBCHCPA/2020|EPI_ISL_1163709|2020-09
hCoV-19/Brazil/RS-29VDCHCPA/2020|EPI_ISL_1163710|2020-09
hCoV-19/Brazil/RS-30HGGHCPA/2020|EPI_ISL_1163711|2020-09
hCoV-19/Brazil/RS-22MSFHCPA/2020|EPI_ISL_1163703|2020-07
hCoV-19/Brazil/RS-25RCFHCPA/2020|EPI_ISL_1163706|2020-08
hCoV-19/Brazil/RS-24RPSHCPA/2020|EPI_ISL_1163705|2020-07																																		I33T
hCoV-19/Brazil/RJ-00533/2020|EPI_ISL_717919|2020-06-02																																		I33T
hCoV-19/Brazil/SP-HIAE-ID33/2020|EPI_ISL_861897|2020-07-31																																		I33T
hCoV-19/Brazil/RJ-INCA-I57/2020|EPI_ISL_513583|2020-05-05																																		I33T
hCoV-19/Brazil/RJ-00472/2020|EPI_ISL_717867|2020-08-04																																		I33T
hCoV-19/Brazil/RJ-00463/2020|EPI_ISL_717858|2020-07-02																																		I33T
hCoV-19/Brazil/PB-FIOCRUZ-29624/2020|EPI_ISL_792614|2020-09-21
hCoV-19/Brazil/PB-FIOCRUZ-29630/2020|EPI_ISL_792620|2020-09-30
hCoV-19/Brazil/PB-FIOCRUZ-29627/2020|EPI_ISL_792617|2020-09-24
hCoV-19/Brazil/PB-FIOCRUZ-16521/2020|EPI_ISL_792563|2020-05-25
hCoV-19/Brazil/PB-FIOCRUZ-16522/2020|EPI_ISL_792564|2020-05-25
hCoV-19/Brazil/RS-FIOCRUZ-6215/2020|EPI_ISL_729835|2020-05-20
hCoV-19/Brazil/RS-FIOCRUZ-6196/2020|EPI_ISL_729828|2020-05-12																																		I33T
hCoV-19/Brazil/PB-FIOCRUZ-16524/2020|EPI_ISL_792566|2020-06-16
hCoV-19/Brazil/PB-FIOCRUZ-16526/2020|EPI_ISL_792568|2020-06-26
hCoV-19/Brazil/PB-FIOCRUZ-16527/2020|EPI_ISL_792569|2020-06-26
hCoV-19/Brazil/PB-FIOCRUZ-16523/2020|EPI_ISL_792565|2020-05-27
hCoV-19/Brazil/PB-FIOCRUZ-29622/2020|EPI_ISL_792612|2020-09-14																																		I33T
hCoV-19/Brazil/RS-FIOCRUZ-6183/2020|EPI_ISL_729822|2020-05-06
hCoV-19/Brazil/PB-FIOCRUZ-16617/2020|EPI_ISL_792597|2020-06-30
hCoV-19/Brazil/RS-FIOCRUZ-6195/2020|EPI_ISL_729794|2020-05-11																																		I33T
hCoV-19/Brazil/PB-FIOCRUZ-29610/2020|EPI_ISL_792604|2020-08-06
hCoV-19/Brazil/PB-FIOCRUZ-23854-R1/2020|EPI_ISL_792561|2020-06-23																																		I33T
hCoV-19/Brazil/RS-FIOCRUZ-6228/2020|EPI_ISL_729800|2020-05-28																																		I33T
hCoV-19/Brazil/RS-FIOCRUZ-6190/2020|EPI_ISL_729826|2020-05-11																																		I33T
hCoV-19/Brazil/RS-FIOCRUZ-6241/2020|EPI_ISL_729842|2020-06-01																																		I33T
hCoV-19/Brazil/RS-FIOCRUZ-6177/2020|EPI_ISL_729820|2020-05-06																																		I33T
hCoV-19/Brazil/RS-FIOCRUZ-6179/2020|EPI_ISL_729821|2020-05-06																																		I33T
hCoV-19/Brazil/RS-FIOCRUZ-6208/2020|EPI_ISL_729833|2020-05-19																																		I33T
hCoV-19/Brazil/RS-FIOCRUZ-6222/2020|EPI_ISL_729837|2020-05-28																																		I33T
hCoV-19/Brazil/RS-FIOCRUZ-6231/2020|EPI_ISL_729839|2020-05-29																																		I33T
hCoV-19/Brazil/RS-FIOCRUZ-6240/2020|EPI_ISL_729841|2020-06-01																																		I33T
hCoV-19/Brazil/RS-FIOCRUZ-6227/2020|EPI_ISL_729838|2020-05-29																																		I33T
hCoV-19/Brazil/AL-FIOCRUZ-28258/2020|EPI_ISL_792640|2020-05-06																																		I33T
hCoV-19/Brazil/MS-1299/2020|EPI_ISL_1139055|2020-05-17																																		I33T
hCoV-19/Brazil/RS-FIOCRUZ-15283/2020|EPI_ISL_729802|2020-08-09																																		I33T
hCoV-19/Brazil/PB-FIOCRUZ-16610/2020|EPI_ISL_792594|2020-05-19																																		I33T
hCoV-19/Brazil/PB-FIOCRUZ-29620/2020|EPI_ISL_792611|2020-08-31
hCoV-19/Brazil/PB-FIOCRUZ-29623/2020|EPI_ISL_792613|2020-09-16
hCoV-19/Brazil/PB-FIOCRUZ-29629/2020|EPI_ISL_792619|2020-09-24
hCoV-19/Brazil/PB-FIOCRUZ-29625/2020|EPI_ISL_792615|2020-09-21
hCoV-19/Brazil/PB-FIOCRUZ-29626/2020|EPI_ISL_792616|2020-09-23
hCoV-19/Brazil/PB-FIOCRUZ-29628/2020|EPI_ISL_792618|2020-09-24
hCoV-19/Brazil/MS-1295/2020|EPI_ISL_1139053|2020-06-27																																		I33T
hCoV-19/Brazil/SP-354/2020|EPI_ISL_547574|2020-06-19																																		I33T
hCoV-19/Brazil/RJ-00454/2020|EPI_ISL_717849|2020-06-01																																		I33T
hCoV-19/Brazil/SP-1123/2020|EPI_ISL_985176|2020-08-17																																		I33T
hCoV-19/Brazil/RJ-00340/2020|EPI_ISL_623143|2020-05-11																																		I33T
hCoV-19/Brazil/SP-HIAE-ID46/2020|EPI_ISL_861910|2020-08-21																																		I33T
hCoV-19/Brazil/SP-761/2020|EPI_ISL_735414|2020-06-26																																		I33T
hCoV-19/Brazil/SP-1167/2020|EPI_ISL_977486|2020-08-11																																		I33T
hCoV-19/Brazil/RJ-00461/2020|EPI_ISL_717856|2020-07-02																																		I33T
hCoV-19/Brazil/RJ-00465/2020|EPI_ISL_717860|2020-07-06													G78C																					I33T
hCoV-19/Brazil/RJ-00478/2020|EPI_ISL_717873|2020-09-08																																		I33T
hCoV-19/Brazil/RS-FIOCRUZ-6192/2020|EPI_ISL_729827|2020-05-12																																		I33T
hCoV-19/Brazil/RJ-00459/2020|EPI_ISL_717854|2020-07-01																																		I33T
hCoV-19/Brazil/RS-FIOCRUZ-6188/2020|EPI_ISL_729824|2020-05-10																																		I33T
hCoV-19/Brazil/RS-FIOCRUZ-15273/2020|EPI_ISL_729844|2020-07-17																																		I33T
hCoV-19/Brazil/RS-FIOCRUZ-6189/2020|EPI_ISL_729825|2020-05-10																																		I33T
hCoV-19/Brazil/SP-405/2020|EPI_ISL_547577|2020-07-06
hCoV-19/Brazil/SP-960/2020|EPI_ISL_861653|2020-05-13																																		I33T
hCoV-19/Brazil/RS-35834/2020|EPI_ISL_942375|2020-07-31																																		I33T
hCoV-19/Brazil/RS-34046/2020|EPI_ISL_930858|2020-07-24																																		I33T
hCoV-19/Brazil/RS-32830/2020|EPI_ISL_930855|2020-07-22				N7I																														I33T
hCoV-19/Brazil/RJ-00446/2020|EPI_ISL_717841|2020-07-28																																		I33T
hCoV-19/Brazil/RS-38343/2020|EPI_ISL_942898|2020-08-07
hCoV-19/Brazil/RJ-UFRJ-57437/2020|EPI_ISL_492043|2020-05-25																																		I33T												S44L
hCoV-19/Brazil/RS-42751/2020|EPI_ISL_943575|2020-08-18																																		I33T
hCoV-19/Brazil/PE-UFPE062/2020|EPI_ISL_1117417|2020-06-03																																		I33T
hCoV-19/Brazil/MS-1269/2020|EPI_ISL_1040843|2020-08-27																																		I33T
hCoV-19/Brazil/RJ-INCA-I29/2020|EPI_ISL_513573|2020-05-04																																		I33T
hCoV-19/Brazil/MS-1262/2020|EPI_ISL_1040836|2020-09-18																																	Y31C	I33T
hCoV-19/Brazil/RJ-00579/2020|EPI_ISL_717963|2020-07-29																																		I33T
hCoV-19/Brazil/RJ-00580/2020|EPI_ISL_717964|2020-07-29																																		I33T
hCoV-19/Brazil/RJ-00574/2020|EPI_ISL_717958|2020-07-28																																		I33T
hCoV-19/Brazil/RJ-UFRJ-58090/2020|EPI_ISL_492046|2020-05-29																																		I33T
hCoV-19/Brazil/RS-16150/2020|EPI_ISL_943591|2020-06-04																																		I33T
hCoV-19/Brazil/SP-962/2020|EPI_ISL_861655|2020-05-12																														R20S
hCoV-19/Brazil/RS-32831/2020|EPI_ISL_943577|2020-07-22																																		I33T
hCoV-19/Brazil/BA-11.1/2020|EPI_ISL_1068325|2020-06-28
hCoV-19/Brazil/BA-11/2020|EPI_ISL_978496|2020-06-28
hCoV-19/Brazil/BA-87/2020|EPI_ISL_1068370|2020-05-07
hCoV-19/Brazil/MS-1261/2020|EPI_ISL_1040835|2020-09-19																																		I33T
hCoV-19/Brazil/BA-12.1/2020|EPI_ISL_1068326|2020-07-30																										I82T								I33T
hCoV-19/Brazil/BA-12/2020|EPI_ISL_978497|2020-07-30																										I82T								I33T
hCoV-19/Brazil/BA-10.1/2020|EPI_ISL_1068324|2020-08-19																																		I33T
hCoV-19/Brazil/BA-10/2020|EPI_ISL_978495|2020-08-19																																		I33T
hCoV-19/Brazil/SP-1126/2020|EPI_ISL_1039696|2020-08-16											A69S
hCoV-19/Brazil/SP-661/2020|EPI_ISL_693228|2020-06-22											A69S
hCoV-19/Brazil/SP-324/2020|EPI_ISL_534317|2020-05-05
hCoV-19/Brazil/SP-342/2020|EPI_ISL_547573|2020-06-01
hCoV-19/Brazil/SP-1413R1/2020|EPI_ISL_984263|2020-09-29
hCoV-19/Brazil/PE-AMU0036/2020|EPI_ISL_502779|2020-06-24
hCoV-19/Brazil/PE-UFPE003/2020|EPI_ISL_1117389|2020-06-24
hCoV-19/Brazil/PE-UFPE039/2020|EPI_ISL_1117404|2020-07-03																																		I33T				T14I
hCoV-19/Brazil/PE-UFPE060/2020|EPI_ISL_1117415|2020-06-03
hCoV-19/Brazil/PE-UFPE020/2020|EPI_ISL_1117437|2020-06-26
hCoV-19/Brazil/PE-UFPE001/2020|EPI_ISL_1117387|2020-06-24
hCoV-19/Brazil/PE-UFPE036/2020|EPI_ISL_1117434|2020-07-02
hCoV-19/Brazil/SP-417/2020|EPI_ISL_547579|2020-07-07
hCoV-19/Brazil/SP-667/2020|EPI_ISL_693230|2020-06-13																									K180R
hCoV-19/Brazil/PE-UFPE035/2020|EPI_ISL_1117433|2020-07-02
hCoV-19/Brazil/PE-UFPE010/2020|EPI_ISL_1117391|2020-06-25
hCoV-19/Brazil/SP-427/2020|EPI_ISL_603021|2020-07-15
hCoV-19/Brazil/SP-441/2020|EPI_ISL_603038|2020-07-20																																									V29L
hCoV-19/Brazil/SP-689/2020|EPI_ISL_693235|2020-06-30
hCoV-19/Brazil/SP-434/2020|EPI_ISL_603031|2020-07-12	A2V																																	I33T
hCoV-19/Brazil/SP-594/2020|EPI_ISL_693218|2020-06-16	A2V																																	I33T
hCoV-19/Brazil/SP-658/2020|EPI_ISL_693227|2020-07-06		D3N																																I33T
hCoV-19/Brazil/AM-20892494MS/2020|EPI_ISL_1068230|2020-07-20																															T21I			I33T
hCoV-19/Brazil/AM-20890295AM/2020|EPI_ISL_1068189|2020-07-27																															T21I			I33T
hCoV-19/Brazil/AM-20892533JB/2020|EPI_ISL_1068234|2020-07-28																															T21I			I33T
hCoV-19/Brazil/AM-20142002AL/2020|EPI_ISL_1068099|2020-09-29																															T21I			I33T
hCoV-19/Brazil/AM-20892477WL/2020|EPI_ISL_1068228|2020-07-27																															T21I			I33T
hCoV-19/Brazil/AM-20892523EN/2020|EPI_ISL_1068233|2020-07-26
hCoV-19/Brazil/AM-20892241JS/2020|EPI_ISL_1068224|2020-06-23
hCoV-19/Brazil/AM-20890090MA/2020|EPI_ISL_1068174|2020-05-18
hCoV-19/Brazil/AM-20890140CD/2020|EPI_ISL_1068180|2020-06-10
hCoV-19/Brazil/AM-20892974MN/2020|EPI_ISL_1068238|2020-05-12
hCoV-19/Brazil/AM-20893356IS/2020|EPI_ISL_1068239|2020-05-11
hCoV-19/Brazil/AM-20890079MS/2020|EPI_ISL_1068171|2020-06-06
hCoV-19/Brazil/AM-20890235AC/2020|EPI_ISL_1068187|2020-05-02
hCoV-19/Brazil/AM-20890244FP/2020|EPI_ISL_1068188|2020-05-03
hCoV-19/Brazil/AM-20890068AA/2020|EPI_ISL_1068170|2020-05-03																																										K32R
hCoV-19/Brazil/AM-20890125FV/2020|EPI_ISL_1068177|2020-05-18
hCoV-19/Brazil/AM-20141466MD/2020|EPI_ISL_1068091|2020-08-06
hCoV-19/Brazil/AM-20141493LR/2020|EPI_ISL_1068092|2020-08-05
hCoV-19/Brazil/AM-20890084SS/2020|EPI_ISL_1068173|2020-06-08
hCoV-19/Brazil/AM-20891666CS/2020|EPI_ISL_1068212|2020-05-23
hCoV-19/Brazil/AM-20891128MC/2020|EPI_ISL_1068201|2020-05-15																																													T39I
hCoV-19/Brazil/AM-20891184SB/2020|EPI_ISL_1068203|2020-05-18
hCoV-19/Brazil/AM-20892300TV/2020|EPI_ISL_1068227|2020-06-29
hCoV-19/Brazil/RO-04/2020|EPI_ISL_514134|2020-05-11
hCoV-19/Brazil/RO-06/2020|EPI_ISL_514136|2020-05-05
hCoV-19/Brazil/AM-20841585PM/2020|EPI_ISL_1068120|2020-09-02																																		I33T
hCoV-19/Brazil/AM-20891894JM/2020|EPI_ISL_1068216|2020-05-19																																		I33T
hCoV-19/Brazil/AM-20893481LS/2020|EPI_ISL_1068240|2020-05-12																																		I33T
hCoV-19/Brazil/RO-02/2020|EPI_ISL_514132|2020-05-11																																		I33T
hCoV-19/Brazil/AM-20895548CN/2020|EPI_ISL_1068251|2020-07-06
hCoV-19/Brazil/RO-05/2020|EPI_ISL_514135|2020-05-05																																		I33T
hCoV-19/Brazil/AM-20893844ED/2020|EPI_ISL_1068241|2020-05-21																																		I33T
hCoV-19/Brazil/RO-01/2020|EPI_ISL_514131|2020-05-11																																		I33T
hCoV-19/Brazil/RO-03/2020|EPI_ISL_514133|2020-05-11																																		I33T
hCoV-19/Brazil/RO-07/2020|EPI_ISL_514137|2020-05-05																																		I33T
hCoV-19/Brazil/RO-08/2020|EPI_ISL_514138|2020-06-05																																		I33T
hCoV-19/Brazil/AM-20890702BS/2020|EPI_ISL_1068197|2020-05-24
hCoV-19/Brazil/AM-20894648MM/2020|EPI_ISL_1068245|2020-06-10
hCoV-19/Brazil/AM-20894660LA/2020|EPI_ISL_1068247|2020-06-11
hCoV-19/Brazil/AM-20141721RM/2020|EPI_ISL_1068096|2020-09-17
hCoV-19/Brazil/AM-20890114ED/2020|EPI_ISL_801400|2020-09-14
hCoV-19/Brazil/AM-20890261MV/2020|EPI_ISL_801402|2020-05-03
hCoV-19/Brazil/AM-20892948LS/2020|EPI_ISL_801403|2020-05-12
hCoV-19/Brazil/AM-20890091VS/2020|EPI_ISL_1068175|2020-05-17
hCoV-19/Brazil/AM-20891688MN/2020|EPI_ISL_1068214|2020-06-09																																															P45S
hCoV-19/Brazil/AM-20890173FB/2020|EPI_ISL_1068182|2020-06-09
hCoV-19/Brazil/AM-20891898RL/2020|EPI_ISL_1068217|2020-05-19
hCoV-19/Brazil/AM-20895554JT/2020|EPI_ISL_1068252|2020-09-16
hCoV-19/Brazil/AM-20890046AA/2020|EPI_ISL_1068168|2020-05-17
hCoV-19/Brazil/AM-20141355VB/2020|EPI_ISL_1068089|2020-08-18
hCoV-19/Brazil/AM-20894654WF/2020|EPI_ISL_1068246|2020-06-11
hCoV-19/Brazil/AM-20892962AF/2020|EPI_ISL_1068236|2020-09-15
hCoV-19/Brazil/AM-20891904JB/2020|EPI_ISL_1068218|2020-05-19
hCoV-19/Brazil/AM-20893858ML/2020|EPI_ISL_1068242|2020-05-21
hCoV-19/Brazil/AM-20894176SC/2020|EPI_ISL_1068244|2020-05-26
hCoV-19/Brazil/AM-20891643FA/2020|EPI_ISL_1068211|2020-06-08
hCoV-19/Brazil/AM-20891680JR/2020|EPI_ISL_1068213|2020-06-10
hCoV-19/Brazil/AM-20890117JP/2020|EPI_ISL_801401|2020-09-15
hCoV-19/Brazil/AM-20890297AX/2020|EPI_ISL_1068190|2020-07-25
hCoV-19/Brazil/AM-20891452AC/2020|EPI_ISL_1068205|2020-07-12
hCoV-19/Brazil/AM-20891505PT/2020|EPI_ISL_1068206|2020-07-23
hCoV-19/Brazil/AM-20141399MC/2020|EPI_ISL_1068090|2020-08-28
hCoV-19/Brazil/AM-20891515LA/2020|EPI_ISL_1068208|2020-07-24
hCoV-19/Brazil/AM-20891550FA/2020|EPI_ISL_1068209|2020-07-29
hCoV-19/Brazil/AM-20895654ID/2020|EPI_ISL_1068254|2020-07-21
hCoV-19/Brazil/AM-20890083OP/2020|EPI_ISL_1068172|2020-06-06
hCoV-19/Brazil/AM-20895570KS/2020|EPI_ISL_1068253|2020-09-16
hCoV-19/Brazil/AM-20141671CB/2020|EPI_ISL_1068095|2020-09-15
hCoV-19/Brazil/RJ-00413/2020|EPI_ISL_717815|2020-09-03
hCoV-19/Brazil/RJ-00402/2020|EPI_ISL_717806|2020-09-03
hCoV-19/Brazil/RJ-00412/2020|EPI_ISL_717814|2020-09-03
hCoV-19/Brazil/AM-20891192AS/2020|EPI_ISL_1068204|2020-05-27																																		I33T
hCoV-19/Brazil/AM-20841891TC/2020|EPI_ISL_1068122|2020-09-17																																		I33T
hCoV-19/Brazil/AM-20892484AS/2020|EPI_ISL_1068229|2020-07-20																																		I33T
hCoV-19/Brazil/AM-20141582LB/2020|EPI_ISL_1068094|2020-09-04																																		I33T
hCoV-19/Brazil/AM-20141881JO/2020|EPI_ISL_1068098|2020-09-24																																		I33T
hCoV-19/Brazil/AM-20841592RS/2020|EPI_ISL_1068121|2020-09-02																																		I33T
hCoV-19/Brazil/AM-20890022AB/2020|EPI_ISL_801399|2020-06-09
hCoV-19/Brazil/AM-20141882LT/2020|EPI_ISL_801386|2020-09-24
hCoV-19/Brazil/AM-20890012JJ/2020|EPI_ISL_801397|2020-08-24
hCoV-19/Brazil/AM-20890013MB/2020|EPI_ISL_801398|2020-08-24
hCoV-19/Brazil/SP-1456R1/2020|EPI_ISL_1121326|2020-08-17
hCoV-19/Brazil/SP-590/2020|EPI_ISL_693216|2020-07-05
hCoV-19/Brazil/MS-1270/2020|EPI_ISL_1121327|2020-07-31																																		I33T
hCoV-19/Brazil/SP-754/2020|EPI_ISL_735410|2020-07-03																																		I33T
hCoV-19/Brazil/SP-600/2020|EPI_ISL_515525|2020-06-30																																		I33T
hCoV-19/Brazil/SP-259/2020|EPI_ISL_524470|2020-05-06																																		I33T
hCoV-19/Brazil/BA-84/2020|EPI_ISL_1068367|2020-05-27																																		I33T
hCoV-19/Brazil/PE-UFPE042/2020|EPI_ISL_1117402|2020-07-03																																		I33T
hCoV-19/Brazil/PE-UFPE023/2020|EPI_ISL_1117444|2020-06-29
hCoV-19/Brazil/PE-UFPE059/2020|EPI_ISL_1117414|2020-06-03
hCoV-19/Brazil/SP-598/2020|EPI_ISL_693222|2020-06-16																																		I33T
hCoV-19/Brazil/PE-UFPE049/2020|EPI_ISL_1117385|2020-07-03
hCoV-19/Brazil/PE-UFPE051/2020|EPI_ISL_1117407|2020-06-02
hCoV-19/Brazil/SP-340/2020|EPI_ISL_534326|2020-05-01
hCoV-19/Brazil/SP-666/2020|EPI_ISL_693229|2020-06-16
hCoV-19/Brazil/SP-668/2020|EPI_ISL_693231|2020-06-27
hCoV-19/Brazil/SP-696/2020|EPI_ISL_693238|2020-06-30
hCoV-19/Brazil/PE-UFPE065/2020|EPI_ISL_1117420|2020-06-03
hCoV-19/Brazil/RR-IEC-176346/2020|EPI_ISL_918513|2020-06-01																																		I33T
hCoV-19/Brazil/SP-376/2020|EPI_ISL_603023|2020-06-07
hCoV-19/Brazil/SP-1098/2020|EPI_ISL_985173|2020-08-19
hCoV-19/Brazil/SP-694/2020|EPI_ISL_693237|2020-07-01
hCoV-19/Brazil/SP-969/2020|EPI_ISL_861662|2020-05-18																																		I33T
hCoV-19/Brazil/PE-UFPE071/2020|EPI_ISL_1117426|2020-06-03
hCoV-19/Brazil/PE-UFPE038/2020|EPI_ISL_1117442|2020-07-03																																		I33T
hCoV-19/Brazil/PE-UFPE005/2020|EPI_ISL_1117439|2020-06-25
hCoV-19/Brazil/PE-UFPE047/2020|EPI_ISL_1117403|2020-07-03
hCoV-19/Brazil/PE-UFPE040/2020|EPI_ISL_1117406|2020-07-03
hCoV-19/Brazil/SP-321/2020|EPI_ISL_534316|2020-05-02
hCoV-19/Brazil/SP-697/2020|EPI_ISL_693239|2020-06-30
hCoV-19/Brazil/RJ-INCA-I43/2020|EPI_ISL_513579|2020-05-04																																		I33T
hCoV-19/Brazil/RJ-INCA-I51/2020|EPI_ISL_513581|2020-05-05																																		I33T
hCoV-19/Brazil/RJ-00452/2020|EPI_ISL_717847|2020-06-01																																		I33T
hCoV-19/Brazil/RJ-00524/2020|EPI_ISL_717910|2020-05-31																																		I33T
hCoV-19/Brazil/RJ-00346/2020|EPI_ISL_623149|2020-05-08																																		I33T
hCoV-19/Brazil/RJ-00362/2020|EPI_ISL_623165|2020-05-05																																		I33T
hCoV-19/Brazil/RJ-00410/2020|EPI_ISL_717812|2020-06-01
hCoV-19/Brazil/RJ-00526/2020|EPI_ISL_717912|2020-06-02																																		I33T
hCoV-19/Brazil/RJ-00441/2020|EPI_ISL_717836|2020-06-03																																		I33T
hCoV-19/Brazil/RJ-00453/2020|EPI_ISL_717848|2020-06-01																																		I33T
hCoV-19/Brazil/RJ-00457/2020|EPI_ISL_717852|2020-06-01																																		I33T
hCoV-19/Brazil/SP-673/2020|EPI_ISL_693232|2020-05-30
hCoV-19/Brazil/BA-80/2020|EPI_ISL_1068363|2020-05-05
hCoV-19/Brazil/PE-UFPE063/2020|EPI_ISL_1117418|2020-06-03
hCoV-19/Brazil/PE-UFPE019/2020|EPI_ISL_1117396|2020-06-26
hCoV-19/Brazil/BA-83/2020|EPI_ISL_1068366|2020-05-04																																		I33T
hCoV-19/Brazil/BA-92/2020|EPI_ISL_1068375|2020-05-02																																		I33T
hCoV-19/Brazil/BA-91/2020|EPI_ISL_1068374|2020-05-09																																		I33T
hCoV-19/Brazil/BA-89/2020|EPI_ISL_1068372|2020-05-17																																		I33T
hCoV-19/Brazil/BA-86/2020|EPI_ISL_1068369|2020-05-19
hCoV-19/Brazil/BA-93/2020|EPI_ISL_1068376|2020-05-27
hCoV-19/Brazil/BA-88/2020|EPI_ISL_1068371|2020-05-11
hCoV-19/Brazil/BA-94/2020|EPI_ISL_1068377|2020-05-24
hCoV-19/Brazil/BA-90/2020|EPI_ISL_1068373|2020-05-25
hCoV-19/Brazil/RS-42436/2020|EPI_ISL_943574|2020-08-18																																		I33T
hCoV-19/Brazil/RS-32833/2020|EPI_ISL_943576|2020-07-16																																		I33T
hCoV-19/Brazil/RS-18256/2020|EPI_ISL_943593|2020-06-15																																		I33T
hCoV-19/Brazil/RJ-00358/2020|EPI_ISL_623161|2020-05-04																																		I33T
hCoV-19/Brazil/RJ-00438/2020|EPI_ISL_717833|2020-06-03																																		I33T
hCoV-19/Brazil/MG-FUNED-09-210/2020|EPI_ISL_1182550|2020-05-21
hCoV-19/Brazil/PE-COV0260/2020|EPI_ISL_502875|2020-06-24																					T175X	L176X	S177X	Y178X
hCoV-19/Brazil/PE-UFPE052/2020|EPI_ISL_1117408|2020-06-02
hCoV-19/Brazil/PE-UFPE053/2020|EPI_ISL_1117383|2020-06-02																			E167Q
hCoV-19/Brazil/PE-UFPE043/2020|EPI_ISL_1117379|2020-07-03
hCoV-19/Brazil/PE-UFPE044/2020|EPI_ISL_1117380|2020-07-03
hCoV-19/Brazil/PE-UFPE045/2020|EPI_ISL_1117381|2020-07-03
hCoV-19/Brazil/PE-UFPE029/2020|EPI_ISL_1117427|2020-07-02
hCoV-19/Brazil/SP-793/2020|EPI_ISL_735430|2020-07-01																																		I33T
hCoV-19/Brazil/SP-777/2020|EPI_ISL_776765|2020-07-01
hCoV-19/Brazil/PE-UFPE032/2020|EPI_ISL_1117384|2020-07-02
hCoV-19/Brazil/SP-317/2020|EPI_ISL_534314|2020-05-04
hCoV-19/Brazil/SP-255/2020|EPI_ISL_534319|2020-05-06
hCoV-19/Brazil/SP-433/2020|EPI_ISL_603030|2020-07-11
hCoV-19/Brazil/SP-950/2020|EPI_ISL_861644|2020-05-05
hCoV-19/Brazil/SP-773/2020|EPI_ISL_735421|2020-07-01
hCoV-19/Brazil/SP-370/2020|EPI_ISL_583500|2020-06-29
hCoV-19/Brazil/SP-243/2020|EPI_ISL_693196|2020-05-02
hCoV-19/Brazil/SP-806/2020|EPI_ISL_861667|2020-06-29
hCoV-19/Brazil/SP-963/2020|EPI_ISL_861656|2020-05-15
hCoV-19/Brazil/SP-436/2020|EPI_ISL_603033|2020-07-13
hCoV-19/Brazil/SP-589/2020|EPI_ISL_693215|2020-07-06
hCoV-19/Brazil/SP-440/2020|EPI_ISL_603037|2020-07-20
hCoV-19/Brazil/SP-653/2020|EPI_ISL_693226|2020-06-16							K14R
hCoV-19/Brazil/SP-256/2020|EPI_ISL_534320|2020-05-05
hCoV-19/Brazil/SP-579/2020|EPI_ISL_693214|2020-07-19
hCoV-19/Brazil/SP-398/2020|EPI_ISL_603028|2020-06-30
hCoV-19/Brazil/BA-13.1/2020|EPI_ISL_1068327|2020-07-23
hCoV-19/Brazil/BA-81/2020|EPI_ISL_1068364|2020-05-17
hCoV-19/Brazil/BA-13/2020|EPI_ISL_978498|2020-07-23
hCoV-19/Brazil/RS-FIOCRUZ-6232/2020|EPI_ISL_729840|2020-05-28
hCoV-19/Brazil/SP-737/2020|EPI_ISL_735398|2020-07-09
hCoV-19/Brazil/SP-774/2020|EPI_ISL_735422|2020-06-20
hCoV-19/Brazil/SP-776/2020|EPI_ISL_776764|2020-07-01
hCoV-19/Brazil/SP-585/2020|EPI_ISL_735396|2020-07-05
hCoV-19/Brazil/SP-1162/2020|EPI_ISL_977483|2020-08-08																		R146H																		L5P
hCoV-19/Brazil/SP-439/2020|EPI_ISL_603036|2020-07-10
hCoV-19/Brazil/SP-844R1/2020|EPI_ISL_708529|2020-06-29																																		I33T
hCoV-19/Brazil/MS-1272/2020|EPI_ISL_1040848|2020-07-31																																		I33T
hCoV-19/Brazil/MS-1278/2020|EPI_ISL_1040851|2020-07-22																																		I33T
hCoV-19/Brazil/SP-425/2020|EPI_ISL_574594|2020-07-10
hCoV-19/Brazil/SP-395/2020|EPI_ISL_583504|2020-06-20
hCoV-19/Brazil/SP-778/2020|EPI_ISL_792115|2020-06-29
hCoV-19/Brazil/SP-438/2020|EPI_ISL_603035|2020-07-10																																												C35I
hCoV-19/Brazil/SP-745/2020|EPI_ISL_735405|2020-06-16
hCoV-19/Brazil/SP-597/2020|EPI_ISL_693221|2020-06-16
hCoV-19/Brazil/SP-954/2020|EPI_ISL_861648|2020-05-28
hCoV-19/Brazil/SP-744/2020|EPI_ISL_735404|2020-07-04
hCoV-19/Brazil/SP-759/2020|EPI_ISL_735413|2020-06-17
hCoV-19/Brazil/SP-958/2020|EPI_ISL_861652|2020-05-09
hCoV-19/Brazil/MS-1303/2020|EPI_ISL_1139056|2020-05-14
hCoV-19/Brazil/SP-751/2020|EPI_ISL_735409|2020-06-17
hCoV-19/Brazil/TO-1173/2020|EPI_ISL_943975|2020-09-25
hCoV-19/Brazil/MS-1304/2020|EPI_ISL_1139057|2020-05-14
hCoV-19/Brazil/SP-383/2020|EPI_ISL_603024|2020-06-20
hCoV-19/Brazil/SP-390/2020|EPI_ISL_693213|2020-06-18																																		I33T
hCoV-19/Brazil/SP-801/2020|EPI_ISL_940608|2020-06-26					E12X	L13X	K14X	K15X	L16X
hCoV-19/Brazil/SP-393/2020|EPI_ISL_583502|2020-06-21
hCoV-19/Brazil/SP-784/2020|EPI_ISL_735424|2020-07-01
hCoV-19/Brazil/SP-429/2020|EPI_ISL_603022|2020-07-16
hCoV-19/Brazil/RJ-UFRJ-57721/2020|EPI_ISL_492044|2020-05-27																																		I33T												S44L
hCoV-19/Brazil/RJ-INCA-I34/2020|EPI_ISL_513575|2020-05-04																																		I33T
hCoV-19/Brazil/RJ-00455/2020|EPI_ISL_717850|2020-06-01																																		I33T
hCoV-19/Brazil/SP-163/2020|EPI_ISL_523959|2020-08-15																																		I33T
hCoV-19/Brazil/RS-40591/2020|EPI_ISL_942930|2020-08-13																																		I33T
hCoV-19/Brazil/RJ-DCV05/2020|EPI_ISL_509430|2020-07-20
hCoV-19/Brazil/RJ-DCVN2/2020|EPI_ISL_529139|2020-07-20
hCoV-19/Brazil/RJ-DCV1/2020|EPI_ISL_509431|2020-07-20
hCoV-19/Brazil/RJ-DCV3/2020|EPI_ISL_509432|2020-07-20
hCoV-19/Brazil/RJ-DCV5/2020|EPI_ISL_509433|2020-07-20
hCoV-19/Brazil/RJ-DCVN3/2020|EPI_ISL_529140|2020-07-20
hCoV-19/Brazil/RJ-DCVTV507Q/2020|EPI_ISL_509435|2020-07-20
hCoV-19/Brazil/RJ-DCVN5/2020|EPI_ISL_510536|2020-07-20
hCoV-19/Brazil/RJ-DCVN4/2020|EPI_ISL_510541|2020-07-20
hCoV-19/Brazil/RS-40476/2020|EPI_ISL_943587|2020-08-12
hCoV-19/Brazil/SP-973/2020|EPI_ISL_861664|2020-05-27																																		I33T
hCoV-19/Brazil/SP-967/2020|EPI_ISL_861660|2020-05-16
hCoV-19/Brazil/MS-1260/2020|EPI_ISL_1040834|2020-09-19
hCoV-19/Brazil/MS-1279/2020|EPI_ISL_1040849|2020-07-23
hCoV-19/Brazil/MS-1298/2020|EPI_ISL_1139054|2020-05-17
hCoV-19/Brazil/SP-735/2020|EPI_ISL_693248|2020-07-06																																		I33T
hCoV-19/Brazil/SP-384/2020|EPI_ISL_603025|2020-06-11																																		I33T
hCoV-19/Brazil/RJ-00316/2020|EPI_ISL_623119|2020-05-04																																		I33T
hCoV-19/Brazil/RJ-00344/2020|EPI_ISL_623147|2020-05-18																																		I33T
hCoV-19/Brazil/RJ-00341/2020|EPI_ISL_623144|2020-05-04																																		I33T
hCoV-19/Brazil/RJ-00527/2020|EPI_ISL_717913|2020-07-29																																		I33T
hCoV-19/Brazil/MS-1285/2020|EPI_ISL_1121329|2020-07-03
hCoV-19/Brazil/MS-1271/2020|EPI_ISL_1040847|2020-07-31
hCoV-19/Brazil/SP-748/2020|EPI_ISL_735406|2020-07-08
hCoV-19/Brazil/SP-586/2020|EPI_ISL_735397|2020-07-09
hCoV-19/Brazil/SP-758/2020|EPI_ISL_735412|2020-06-15
hCoV-19/Brazil/SP-400/2020|EPI_ISL_693208|2020-07-01
hCoV-19/Brazil/SP-968/2020|EPI_ISL_861661|2020-05-15
hCoV-19/Brazil/RJ-00411/2020|EPI_ISL_717813|2020-06-01
hCoV-19/Brazil/BA-03/2020|EPI_ISL_1068317|2020-06-28																																		I33T
hCoV-19/Brazil/BA-3/2020|EPI_ISL_978488|2020-06-28																																		I33T
hCoV-19/Brazil/BA-14.1/2020|EPI_ISL_1068328|2020-08-03																																		I33T
hCoV-19/Brazil/BA-14/2020|EPI_ISL_978499|2020-08-03																																		I33T
hCoV-19/Brazil/BA-1/2020|EPI_ISL_756293|2020-06-01																																		I33T
hCoV-19/Brazil/BA-05/2020|EPI_ISL_1068319|2020-05-21
hCoV-19/Brazil/BA-5/2020|EPI_ISL_978490|2020-05-21
hCoV-19/Brazil/BA-08/2020|EPI_ISL_1068322|2020-05-30			S4F
hCoV-19/Brazil/BA-8/2020|EPI_ISL_978493|2020-05-30			S4F
hCoV-19/Brazil/GO-1190R1/2020|EPI_ISL_943988|2020-06-24
hCoV-19/Brazil/SP-1097/2020|EPI_ISL_985172|2020-08-19
hCoV-19/Brazil/MS-1268/2020|EPI_ISL_1040841|2020-08-28
hCoV-19/Brazil/SP-361/2020|EPI_ISL_693206|2020-06-21
hCoV-19/Brazil/SP-719/2020|EPI_ISL_693245|2020-07-02
hCoV-19/Brazil/SP-325/2020|EPI_ISL_534318|2020-05-03
hCoV-19/Brazil/SP-329/2020|EPI_ISL_534321|2020-05-07
hCoV-19/Brazil/SP-692/2020|EPI_ISL_693236|2020-07-02
hCoV-19/Brazil/SP-591/2020|EPI_ISL_693217|2020-07-05
hCoV-19/Brazil/BA-95/2020|EPI_ISL_1068378|2020-05-03
hCoV-19/Brazil/PE-UFPE007/2020|EPI_ISL_1117441|2020-06-25
hCoV-19/Brazil/SP-961/2020|EPI_ISL_861654|2020-05-12
hCoV-19/Brazil/SP-437/2020|EPI_ISL_603034|2020-07-11
hCoV-19/Brazil/SP-688/2020|EPI_ISL_693234|2020-06-30
hCoV-19/Brazil/SP-698/2020|EPI_ISL_693240|2020-06-30
hCoV-19/Brazil/SP-841/2020|EPI_ISL_792114|2020-05-03
hCoV-19/Brazil/SP-353/2020|EPI_ISL_583496|2020-06-20
hCoV-19/Brazil/MS-1280/2020|EPI_ISL_1121328|2020-07-22																																		I33T
hCoV-19/Brazil/MS-1286/2020|EPI_ISL_1121330|2020-07-03																																		I33T
hCoV-19/Brazil/SP-388/2020|EPI_ISL_574596|2020-06-19																																		I33T
hCoV-19/Brazil/RJ-UFRJ-58271/2020|EPI_ISL_492048|2020-06-01																																		I33T
hCoV-19/Brazil/AL-FIOCRUZ-30273/2020|EPI_ISL_792644|2020-05-13																																		I33T
hCoV-19/Brazil/RJ-INCA-I30/2020|EPI_ISL_513574|2020-05-04																																		I33T
hCoV-19/Brazil/RJ-INCA-I35/2020|EPI_ISL_513576|2020-05-04																																		I33T
hCoV-19/Brazil/RJ-INCA-I44/2020|EPI_ISL_513580|2020-05-04																																		I33T
hCoV-19/Brazil/RJ-INCA-I39/2020|EPI_ISL_513578|2020-05-04
hCoV-19/Brazil/PE-IAM1309/2020|EPI_ISL_572386|2020-05-10
hCoV-19/Brazil/PE-IAM961/2020|EPI_ISL_572366|2020-05-02
hCoV-19/Brazil/RJ-INCA-I37/2020|EPI_ISL_513577|2020-05-04																																		I33T
hCoV-19/Brazil/RJ-INCA-I54/2020|EPI_ISL_513582|2020-05-05																																		I33T
hCoV-19/Brazil/SP-399/2020|EPI_ISL_603029|2020-06-22																																		I33T
hCoV-19/Brazil/PR-LRV-01/2020|EPI_ISL_510535|2020-05-08																																		I33T
hCoV-19/Brazil/RJ-UFRJ-57722/2020|EPI_ISL_492045|2020-05-27																																		I33T
hCoV-19/Brazil/SP-315/2020|EPI_ISL_534312|2020-05-01																																		I33T
hCoV-19/Brazil/RJ-00464/2020|EPI_ISL_717859|2020-07-03																																		I33T
hCoV-19/Brazil/RJ-00469/2020|EPI_ISL_717864|2020-08-03																																		I33T
hCoV-19/Brazil/RJ-UFRJ-2517/2020|EPI_ISL_492035|2020-05-29																																		I33T
hCoV-19/Brazil/RS-FIOCRUZ-6203/2020|EPI_ISL_729831|2020-05-14																																		I33T
hCoV-19/Brazil/PE-UFPE037/2020|EPI_ISL_1117436|2020-07-03
hCoV-19/Brazil/SP-796/2020|EPI_ISL_735433|2020-07-01																																								T28I
hCoV-19/Brazil/SP-254/2020|EPI_ISL_524469|2020-05-05
hCoV-19/Brazil/SP-750/2020|EPI_ISL_735408|2020-06-25
hCoV-19/Brazil/SP-253/2020|EPI_ISL_693199|2020-05-20
hCoV-19/Brazil/SP-366/2020|EPI_ISL_693207|2020-06-24
hCoV-19/Brazil/SP-742/2020|EPI_ISL_735402|2020-07-04
hCoV-19/Brazil/SP-358/2020|EPI_ISL_547576|2020-06-23
hCoV-19/Brazil/SP-1104/2020|EPI_ISL_1171620|2020-08-14
hCoV-19/Brazil/SP-965/2020|EPI_ISL_861658|2020-05-18
hCoV-19/Brazil/SP-951/2020|EPI_ISL_861645|2020-05-07
hCoV-19/Brazil/SP-952/2020|EPI_ISL_861646|2020-05-21
hCoV-19/Brazil/SP-802/2020|EPI_ISL_833156|2020-07-02
hCoV-19/Brazil/SP-864/2020|EPI_ISL_906067|2020-05-11
hCoV-19/Brazil/PB-FIOCRUZ-16606/2020|EPI_ISL_792593|2020-05-21																																		I33T
hCoV-19/Brazil/RS-FIOCRUZ-15276/2020|EPI_ISL_729857|2020-07-20																																		I33T
hCoV-19/Brazil/RS-FIOCRUZ-15287/2020|EPI_ISL_729860|2020-08-13																																		I33T
hCoV-19/Brazil/RS-FIOCRUZ-15288/2020|EPI_ISL_729849|2020-08-12																																		I33T
hCoV-19/Brazil/RS-FIOCRUZ-15282/2020|EPI_ISL_729858|2020-08-06																																		I33T
hCoV-19/Brazil/RS-FIOCRUZ-15278/2020|EPI_ISL_729848|2020-07-27
hCoV-19/Brazil/RS-FIOCRUZ-15285/2020|EPI_ISL_729859|2020-08-14																																					A13T
hCoV-19/Brazil/RS-FIOCRUZ-15291/2020|EPI_ISL_729855|2020-08-15
hCoV-19/Brazil/RS-FIOCRUZ-15281/2020|EPI_ISL_729852|2020-08-07
hCoV-19/Brazil/RS-FIOCRUZ-15292/2020|EPI_ISL_729861|2020-08-16
hCoV-19/Brazil/RS-FIOCRUZ-15275/2020|EPI_ISL_729856|2020-07-18
hCoV-19/Brazil/RS-41964/2020|EPI_ISL_942931|2020-08-14																																		I33T
hCoV-19/Brazil/RS-FIOCRUZ-15284/2020|EPI_ISL_729853|2020-08-12
hCoV-19/Brazil/RS-FIOCRUZ-15289/2020|EPI_ISL_729854|2020-08-14																													M19V
hCoV-19/Brazil/RS-FIOCRUZ-15280/2020|EPI_ISL_729851|2020-07-28																																		I33T
hCoV-19/Brazil/SP-415/2020|EPI_ISL_693210|2020-07-06
hCoV-19/Brazil/SP-423/2020|EPI_ISL_693212|2020-07-06
hCoV-19/Brazil/SP-401/2020|EPI_ISL_693209|2020-07-01
hCoV-19/Brazil/SP-795/2020|EPI_ISL_735432|2020-07-02
hCoV-19/Brazil/SP-956/2020|EPI_ISL_861650|2020-05-08
hCoV-19/Brazil/SP-394/2020|EPI_ISL_583503|2020-06-22
hCoV-19/Brazil/SP-652/2020|EPI_ISL_693225|2020-07-06
hCoV-19/Brazil/SP-389/2020|EPI_ISL_574597|2020-06-18
hCoV-19/Brazil/SP-360/2020|EPI_ISL_583498|2020-06-22
hCoV-19/Brazil/SP-739/2020|EPI_ISL_735400|2020-07-09
hCoV-19/Brazil/SP-368/2020|EPI_ISL_583499|2020-06-24
hCoV-19/Brazil/SP-710/2020|EPI_ISL_693243|2020-06-27
hCoV-19/Brazil/SP-356/2020|EPI_ISL_547575|2020-06-16
hCoV-19/Brazil/SP-702/2020|EPI_ISL_693242|2020-06-30
hCoV-19/Brazil/SP-699/2020|EPI_ISL_693241|2020-06-30
hCoV-19/Brazil/RJ-UFRJ-9331/2020|EPI_ISL_492036|2020-06-01
hCoV-19/Brazil/SP-BT6816/2020|EPI_ISL_875547|2020-08-09
hCoV-19/Brazil/SP-BT6674/2020|EPI_ISL_875548|2020-05-09
hCoV-19/Brazil/RS-33704/2020|EPI_ISL_930857|2020-07-23
hCoV-19/Brazil/RS-FIOCRUZ-15270/2020|EPI_ISL_729801|2020-07-13
hCoV-19/Brazil/RS-FIOCRUZ-15286/2020|EPI_ISL_729803|2020-08-14
hCoV-19/Brazil/SP-391/2020|EPI_ISL_574598|2020-06-20
hCoV-19/Brazil/SP-1102/2020|EPI_ISL_985175|2020-08-17
hCoV-19/Brazil/AM-20142019FJ/2020|EPI_ISL_1068100|2020-09-24
hCoV-19/Brazil/SP-387/2020|EPI_ISL_603027|2020-06-20
hCoV-19/Brazil/SP-678/2020|EPI_ISL_693233|2020-06-12
hCoV-19/Brazil/SP-1131/2020|EPI_ISL_1039699|2020-09-28
hCoV-19/Brazil/SP-765/2020|EPI_ISL_735417|2020-06-26
hCoV-19/Brazil/SP-749/2020|EPI_ISL_735407|2020-06-26																																		I33T
hCoV-19/Brazil/SP-766/2020|EPI_ISL_735418|2020-06-27
hCoV-19/Brazil/RS-36765/2020|EPI_ISL_943581|2020-08-03
hCoV-19/Brazil/SP-1120/2020|EPI_ISL_984246|2020-08-14
hCoV-19/Brazil/RJ-00474/2020|EPI_ISL_717869|2020-09-03																																		I33T
hCoV-19/Brazil/SP-318/2020|EPI_ISL_534315|2020-05-02																																		I33T
hCoV-19/Brazil/MS-1266/2020|EPI_ISL_1040840|2020-09-16																																		I33T
hCoV-19/Brazil/MS-1267/2020|EPI_ISL_1040842|2020-08-27																																		I33T
hCoV-19/Brazil/RJ-00470/2020|EPI_ISL_717865|2020-08-03																																		I33T
hCoV-19/Brazil/SP-789/2020|EPI_ISL_735427|2020-07-01																																		I33T
hCoV-19/Brazil/RJ-00471/2020|EPI_ISL_717866|2020-08-03																																		I33T
hCoV-19/Brazil/MS-1265/2020|EPI_ISL_1040839|2020-09-16																																		I33T
hCoV-19/Brazil/SP-1128/2020|EPI_ISL_1039698|2020-09-29																																							C15S
hCoV-19/Brazil/SP-721/2020|EPI_ISL_693246|2020-06-30																																		I33T
hCoV-19/Brazil/SP-1094/2020|EPI_ISL_977475|2020-08-13
hCoV-19/Brazil/SP-1156/2020|EPI_ISL_977480|2020-08-18
hCoV-19/Brazil/SP-1166/2020|EPI_ISL_977485|2020-08-13
hCoV-19/Brazil/SP-1109/2020|EPI_ISL_977478|2020-08-10
hCoV-19/Brazil/SP-1170/2020|EPI_ISL_977488|2020-08-13
hCoV-19/Brazil/SP-770/2020|EPI_ISL_735419|2020-07-01	A2V
hCoV-19/Brazil/MS-1264/2020|EPI_ISL_1040838|2020-09-18	A2V
hCoV-19/Brazil/MS-1275/2020|EPI_ISL_1040845|2020-08-18																																		I33T
hCoV-19/Brazil/SP-345/2020|EPI_ISL_583495|2020-06-13																																		I33T
hCoV-19/Brazil/SP-762/2020|EPI_ISL_735415|2020-06-25																																V24F		I33T
hCoV-19/Brazil/RJ-00516/2020|EPI_ISL_717905|2020-07-28																																		I33T
hCoV-19/Brazil/RJ-UFRJ-58110/2020|EPI_ISL_492047|2020-05-29																																		I33T
hCoV-19/Brazil/SP-785/2020|EPI_ISL_735425|2020-06-20																																		I33T
hCoV-19/Brazil/MS-1263/2020|EPI_ISL_1040837|2020-09-18																																		I33T
hCoV-19/Brazil/SP-HIAE-ID05/2020|EPI_ISL_861871|2020-08-01																																		I33T
hCoV-19/Brazil/RS-FIOCRUZ-6205/2020|EPI_ISL_729832|2020-05-18																																		I33T
hCoV-19/Brazil/SP-764/2020|EPI_ISL_735416|2020-06-26																																		I33T
hCoV-19/Brazil/RS-FIOCRUZ-6184/2020|EPI_ISL_729823|2020-05-08																																		I33T
hCoV-19/Brazil/PB-FIOCRUZ-29619/2020|EPI_ISL_792610|2020-08-20																																		I33T
hCoV-19/Brazil/PB-FIOCRUZ-16616/2020|EPI_ISL_792596|2020-07-01																																		I33T															K53T
hCoV-19/Brazil/RS-36776/2020|EPI_ISL_943582|2020-08-04																																		I33T
hCoV-19/Brazil/SP-418/2020|EPI_ISL_547580|2020-07-09																																		I33T
hCoV-19/Brazil/SP-385/2020|EPI_ISL_603026|2020-06-21																																		I33T
hCoV-19/Brazil/SP-595/2020|EPI_ISL_693219|2020-06-16																																		I33T
hCoV-19/Brazil/SP-435/2020|EPI_ISL_603032|2020-07-13																																		I33T
hCoV-19/Brazil/SP-957/2020|EPI_ISL_861651|2020-05-10																																		I33T
hCoV-19/Brazil/RJ-00511/2020|EPI_ISL_717902|2020-07-27																																		I33T
hCoV-19/Brazil/RJ-00508/2020|EPI_ISL_717901|2020-07-30																																		I33T
hCoV-19/Brazil/RJ-00462/2020|EPI_ISL_717857|2020-07-02																																		I33T
hCoV-19/Brazil/SP-705/2020|EPI_ISL_693247|2020-06-30																																		I33T									P34S
hCoV-19/Brazil/PA-IEC169757/2020|EPI_ISL_1063789|2020-06-23
hCoV-19/Brazil/SP-577/2020|EPI_ISL_693205|2020-06-22
hCoV-19/Brazil/SP-1118/2020|EPI_ISL_984244|2020-08-24
hCoV-19/Brazil/SP-596/2020|EPI_ISL_693220|2020-07-01
hCoV-19/Brazil/SP-643/2020|EPI_ISL_693223|2020-07-02
hCoV-19/Brazil/SP-645/2020|EPI_ISL_693224|2020-07-02
hCoV-19/Brazil/SP-791/2020|EPI_ISL_735428|2020-07-02
hCoV-19/Brazil/SP-1092/2020|EPI_ISL_977473|2020-08-14
hCoV-19/Brazil/SP-964/2020|EPI_ISL_861657|2020-05-17
hCoV-19/Brazil/SP-1134/2020|EPI_ISL_1039701|2020-09-25
hCoV-19/Brazil/SP-756/2020|EPI_ISL_735411|2020-07-06
hCoV-19/Brazil/SP-779/2020|EPI_ISL_792116|2020-07-02
hCoV-19/Brazil/SP-783/2020|EPI_ISL_735423|2020-07-01
hCoV-19/Brazil/SP-359/2020|EPI_ISL_583497|2020-06-17
hCoV-19/Brazil/SP-1103/2020|EPI_ISL_985171|2020-08-21
hCoV-19/Brazil/SP-786/2020|EPI_ISL_735426|2020-07-01
hCoV-19/Brazil/SP-1100/2020|EPI_ISL_985178|2020-08-15
hCoV-19/Brazil/SP-1117/2020|EPI_ISL_984243|2020-08-21
hCoV-19/Brazil/SP-1093/2020|EPI_ISL_977474|2020-08-14
hCoV-19/Brazil/SP-1163/2020|EPI_ISL_977484|2020-08-18
hCoV-19/Brazil/SP-1115/2020|EPI_ISL_984242|2020-08-13																											T10I
hCoV-19/Brazil/SP-743/2020|EPI_ISL_735403|2020-07-04
hCoV-19/Brazil/SP-1107/2020|EPI_ISL_977477|2020-09-29
hCoV-19/Brazil/SP-1111/2020|EPI_ISL_977479|2020-08-09																																		I33T
hCoV-19/Brazil/SP-HIAE-ID26/2020|EPI_ISL_861891|2020-07-31																																		I33T
hCoV-19/Brazil/SP-HIAE-ID31/2020|EPI_ISL_861895|2020-07-31
hCoV-19/Brazil/SP-BT6824/2020|EPI_ISL_888672|2020-07-09
hCoV-19/Brazil/PE-IAM991/2020|EPI_ISL_572371|2020-05-06
hCoV-19/Brazil/SP-BT6799/2020|EPI_ISL_875549|2020-05-09
hCoV-19/Brazil/SP-BT6810/2020|EPI_ISL_875542|2020-08-09
hCoV-19/Brazil/SP-953/2020|EPI_ISL_861647|2020-05-25																																			D53Y
hCoV-19/Brazil/SP-955/2020|EPI_ISL_861649|2020-05-28																																			D53Y
hCoV-19/Brazil/TO-1175/2020|EPI_ISL_943977|2020-09-29
hCoV-19/Brazil/RJ-00575/2020|EPI_ISL_717959|2020-08-03																																		I33T
hCoV-19/Brazil/SP-341/2020|EPI_ISL_547571|2020-06-01																																		I33T
hCoV-19/Brazil/BA-15.1/2020|EPI_ISL_1068329|2020-08-18
hCoV-19/Brazil/BA-15/2020|EPI_ISL_978500|2020-08-18
hCoV-19/Brazil/PE-UFPE004/2020|EPI_ISL_1117390|2020-06-24																																		I33T														H47N
hCoV-19/Brazil/MS-1274/2020|EPI_ISL_1040844|2020-08-18																																		I33T
hCoV-19/Brazil/RS-FIOCRUZ-6242/2020|EPI_ISL_729843|2020-05-31																																		I33T
hCoV-19/Brazil/RS-27IMCHCPA/2020|EPI_ISL_1163708|2020-08																																											P34S
hCoV-19/Brazil/RS-12256/2020|EPI_ISL_943596|2020-05-20
hCoV-19/Brazil/RS-FIOCRUZ-6218/2020|EPI_ISL_729836|2020-05-27
hCoV-19/Brazil/RS-FIOCRUZ-6243/2020|EPI_ISL_729847|2020-06-02
hCoV-19/Brazil/RS-FIOCRUZ-6226/2020|EPI_ISL_729846|2020-05-29
hCoV-19/Brazil/RS-FIOCRUZ-15274/2020|EPI_ISL_729850|2020-07-17
hCoV-19/Brazil/PB-FIOCRUZ-29614/2020|EPI_ISL_792606|2020-08-11
hCoV-19/Brazil/PB-FIOCRUZ-16525/2020|EPI_ISL_792567|2020-06-10
hCoV-19/Brazil/PB-FIOCRUZ-29618/2020|EPI_ISL_792609|2020-08-20
hCoV-19/Brazil/PB-FIOCRUZ-29616/2020|EPI_ISL_792607|2020-08-12
hCoV-19/Brazil/SP-1127/2020|EPI_ISL_1039697|2020-09-26
hCoV-19/Brazil/MS-1277/2020|EPI_ISL_1040850|2020-07-22
hCoV-19/Brazil/MS-1294/2020|EPI_ISL_1139052|2020-06-27
hCoV-19/Brazil/SP-781/2020|EPI_ISL_861665|2020-07-02
hCoV-19/Brazil/MS-1259/2020|EPI_ISL_1040833|2020-09-20																																		I33T
hCoV-19/Brazil/RS-15237/2020|EPI_ISL_943590|2020-06-02																																		I33T
hCoV-19/Brazil/RS-11918/2020|EPI_ISL_943595|2020-05-18
hCoV-19/Brazil/SP-1099/2020|EPI_ISL_985174|2020-08-19																																		I33T
hCoV-19/Brazil/PB-FIOCRUZ-29611/2020|EPI_ISL_792605|2020-08-10
hCoV-19/Brazil/SP-HIAE-ID37/2020|EPI_ISL_861901|2020-07-31
hCoV-19/Brazil/SP-1091/2020|EPI_ISL_977472|2020-08-08
hCoV-19/Brazil/MS-1273/2020|EPI_ISL_1040846|2020-08-17
hCoV-19/Brazil/TO-1174/2020|EPI_ISL_943976|2020-09-29
hCoV-19/Brazil/SP-352/2020|EPI_ISL_693204|2020-06-22
hCoV-19/Brazil/SP-792/2020|EPI_ISL_735429|2020-07-01
hCoV-19/Brazil/SP-1158/2020|EPI_ISL_977481|2020-08-18
hCoV-19/Brazil/SP-442/2020|EPI_ISL_603039|2020-07-17																																		I33T
hCoV-19/Brazil/SP-1133/2020|EPI_ISL_1039700|2020-09-28																				I168L														I33T
hCoV-19/Brazil/SP-794/2020|EPI_ISL_735431|2020-07-02
hCoV-19/Brazil/SP-772/2020|EPI_ISL_735420|2020-07-01
hCoV-19/Brazil/SP-240/2020|EPI_ISL_524468|2020-05-01
hCoV-19/Brazil/SP-BT6808/2020|EPI_ISL_875546|2020-08-09
hCoV-19/Brazil/PE-UFPE057/2020|EPI_ISL_1117412|2020-06-03
hCoV-19/Brazil/PE-UFPE024/2020|EPI_ISL_1117445|2020-06-29
hCoV-19/Brazil/PE-UFPE046/2020|EPI_ISL_1117382|2020-07-03
hCoV-19/Brazil/RJ-00507/2020|EPI_ISL_717900|2020-07-27																																		I33T
hCoV-19/Brazil/RJ-00515/2020|EPI_ISL_717904|2020-07-28																																		I33T
hCoV-19/Brazil/RJ-00529/2020|EPI_ISL_717915|2020-07-29																																		I33T
hCoV-19/Brazil/RJ-00440/2020|EPI_ISL_717835|2020-06-03																																		I33T
hCoV-19/Brazil/RJ-00512/2020|EPI_ISL_717903|2020-07-28																																		I33T
hCoV-19/Brazil/RJ-00517/2020|EPI_ISL_717906|2020-07-29												T77A																						I33T
hCoV-19/Brazil/RJ-00578/2020|EPI_ISL_717962|2020-07-28																																		I33T
hCoV-19/Brazil/RJ-00518/2020|EPI_ISL_717907|2020-07-18																																		I33T
hCoV-19/Brazil/RJ-00520/2020|EPI_ISL_717908|2020-08-01																																		I33T
hCoV-19/Brazil/RJ-00528/2020|EPI_ISL_717914|2020-07-29																																		I33T
hCoV-19/Brazil/RJ-00530/2020|EPI_ISL_717916|2020-07-29																																		I33T
hCoV-19/Brazil/SP-1124/2020|EPI_ISL_985177|2020-08-17
hCoV-19/Brazil/PB-FIOCRUZ-29631/2020|EPI_ISL_792621|2020-09-30
hCoV-19/Brazil/TO-1171/2020|EPI_ISL_943973|2020-09-24
hCoV-19/Brazil/SP-397/2020|EPI_ISL_583505|2020-06-26
hCoV-19/Brazil/SP-1135/2020|EPI_ISL_1039702|2020-08-28
hCoV-19/Brazil/SP-740/2020|EPI_ISL_735401|2020-07-04
hCoV-19/Brazil/SP-966/2020|EPI_ISL_861659|2020-05-15
hCoV-19/Brazil/AM-20895258MP/2020|EPI_ISL_1068250|2020-06-22
hCoV-19/Brazil/AM-20892944LC/2020|EPI_ISL_1068235|2020-09-14
hCoV-19/Brazil/RJ-00407/2020|EPI_ISL_717809|2020-09-28
hCoV-19/Brazil/AM-20141562YS/2020|EPI_ISL_1068093|2020-09-01
hCoV-19/Brazil/SP-716/2020|EPI_ISL_693244|2020-07-02
hCoV-19/Brazil/SP-803/2020|EPI_ISL_861666|2020-05-30
hCoV-19/Brazil/PB-FIOCRUZ-29604/2020|EPI_ISL_792602|2020-09-28											A69V																							I33T
hCoV-19/Brazil/AM-L87-CD2693/2020|EPI_ISL_1061031|2020-05-27
hCoV-19/Brazil/AM-20891507CM/2020|EPI_ISL_1068207|2020-07-24																												E13D
hCoV-19/Brazil/PE-UFPE022/2020|EPI_ISL_1117443|2020-06-29
hCoV-19/Brazil/AM-20141937RS/2020|EPI_ISL_801387|2020-09-12
hCoV-19/Brazil/AM-20141978DR/2020|EPI_ISL_801388|2020-09-12
hCoV-19/Brazil/SP-1096/2020|EPI_ISL_985170|2020-08-28
hCoV-19/Brazil/TO-1172/2020|EPI_ISL_943974|2020-09-25
hCoV-19/Brazil/SP-1090/2020|EPI_ISL_977471|2020-08-10
hCoV-19/Brazil/RS-FIOCRUZ-15279/2020|EPI_ISL_729845|2020-07-28
hCoV-19/Brazil/PB-FIOCRUZ-29617/2020|EPI_ISL_792608|2020-08-19																																		I33T
hCoV-19/Brazil/RJ-06020/2020|EPI_ISL_636737|2020-05-29																																		I33T
hCoV-19/Brazil/AM-20141735HN/2020|EPI_ISL_1068097|2020-09-18																																		I33T
hCoV-19/Brazil/PB-FIOCRUZ-16615/2020|EPI_ISL_792595|2020-07-01
hCoV-19/Brazil/RS-36850/2020|EPI_ISL_943584|2020-08-04
hCoV-19/Brazil/RS-32082/2020|EPI_ISL_943580|2020-07-16
hCoV-19/Brazil/RS-33589/2020|EPI_ISL_930856|2020-07-23
hCoV-19/Brazil/RS-38171/2020|EPI_ISL_942897|2020-08-06																																		I33T
hCoV-19/Brazil/RS-12423/2020|EPI_ISL_943589|2020-05-18
hCoV-19/Brazil/PA-IEC176228/2020|EPI_ISL_848608|2020-08-11
hCoV-19/Brazil/DF-1028R1/2020|EPI_ISL_882657|2020-07-23
hCoV-19/Brazil/SP-BT6815/2020|EPI_ISL_875540|2020-07-09
hCoV-19/Brazil/AM-20892520WS/2020|EPI_ISL_1068231|2020-07-24
hCoV-19/Brazil/AM-20892521AG/2020|EPI_ISL_1068232|2020-07-24
hCoV-19/Brazil/AM-20892974ES/2020|EPI_ISL_1068237|2020-09-15
hCoV-19/Brazil/SP-BT6798/2020|EPI_ISL_875543|2020-05-09
hCoV-19/Brazil/RS-39340/2020|EPI_ISL_943586|2020-08-07
hCoV-19/Brazil/SP-HIAE-ID19/2020|EPI_ISL_861884|2020-08-01																																		I33T
hCoV-19/Brazil/RS-38094/2020|EPI_ISL_943588|2020-08-06
hCoV-19/Brazil/SP-416/2020|EPI_ISL_693211|2020-07-06
hCoV-19/Brazil/SP-HIAE-ID20/2020|EPI_ISL_861885|2020-09-09
hCoV-19/Brazil/SP-407/2020|EPI_ISL_583501|2020-07-08
hCoV-19/Brazil/SP-406/2020|EPI_ISL_547578|2020-07-05	A2V													S94X	Y95X	F96X	I97X																	I33T
Amino acid substitution	A2V	D3N	S4F	N7I	E12X	L13X	K14R	K15X	L16X	N41X	A69S/V	T77A	G78C	S94X	Y95X	F96X	I97X	R146H	E167Q	I168L	T175X	L176X	S177X	Y178X	K180R	I82T	T10I	E13D	M19V	R20S	T21I	V24F	Y31C	I33T	D53Y	L5P	A13T	T14I	C15S	T28I	V29L	K32R	P34S	C35I	T39I	S44L	P45S	H47N	K53T
Quantity	5	1	2	1	1	1	1	1	1	1	3	1	1	1	1	1	1	1	1	1	1	1	1	1	1	2	1	1	1	1	5	1	1	269	2	1	1	1	1	1	1	1	2	1	1	2	1	1	1
Frequency (%)	0.694444	0.138889	0.277778	0.138889	0.138889	0.138889	0.138889	0.138889	0.138889	0.138889	0.416667	0.138889	0.138889	0.138889	0.138889	0.138889	0.138889	0.138889	0.138889	0.138889	0.138889	0.138889	0.138889	0.138889	0.138889	0.277778	0.138889	0.138889	0.138889	0.138889	0.694444	0.138889	0.138889	37.3611	0.277778	0.138889	0.138889	0.138889	0.138889	0.138889	0.138889	0.138889	0.277778	0.138889	0.138889	0.277778	0.138889	0.138889	0.138889
Amino acid substitution							K14X
Quantity							1
Frequency (%)							0.138889
Amino acid substitution
Quantity
Frequency (%)
[truncated: 205 more columns]
